# Supplementary material for: Aqua­(9,10-dioxoanthracene-1,5-disul­fonato-κO 1)bis­(1,10-phenanthroline-κ2 N,N′)nickel(II)
Source: Acta Crystallogr Sect E Struct Rep Online. 2010 Sep 4;66(Pt 10):m1188. doi: 10.1107/S1600536810034252 (PMC2983167; doi:10.1107/S1600536810034252)
Supplement: Supplementary file 1 [file e-66-m1188-sup1.cif]

##############################################################################
###                                                                        ###
###        Electronic paper (Acta Crystallographica Section E)             ###
###                                                                        ###
##############################################################################
#                                                                            #
# This CIF contains the data in a paper accepted for publication in Acta     #
# Crystallographica Section E. It conforms to the requirements of Notes      #
# for Authors for Section E, and has been peer reviewed under the auspices   #
# of the IUCr Commission on Journals.                                        #
#                                                                            #
# Full details of the Crystallographic Information File format               #
# are given in the paper "The Crystallographic Information File (CIF):       #
# a New Standard Archive File for Crystallography" by S. R. Hall, F. H.      #
# Allen and I. D. Brown [Acta Cryst. (1991), A47, 655-685].                  #
#                                                                            #
# The current version of the core CIF dictionary is obtainable from          #
# ftp://ftp.iucr.org/pub/cif_core.dic. The current version number is 2.4.    #
#                                                                            #
# Software is freely available for graphical display of the structure(s) in  #
# this CIF.  For information consult the CIF home page http://www.iucr.org/  #
# cif/home.html                                                              #
#                                                                            #
# This file may be used for bona fide research purposes within the           #
# scientific community so long as proper attribution is given to the journal # 
# article from which it was obtained.                                        #
#                                                                            #
##############################################################################
                                             
data_I
_audit_creation_method     SHELXL-97
_chemical_name_systematic
;
Aqua(9,10-dioxoanthracene-1,5-disulfonato-\k<i>O</i>^1^)bis(1,10-
phenanthroline-\k^2^<i>N</i>,<i>N</i>')nickel(II)
;
_chemical_name_common     ?
_chemical_formula_moiety     'C38 H24 N4 Ni O9 S2'
_chemical_formula_sum     'C38 H24 N4 Ni O9 S2'
_chemical_formula_iupac     '[Ni (C14 H6 O8 S2) (C12 H8 N2)2 (H2 O)]'
_chemical_formula_weight     803.44
_chemical_melting_point     ?
_symmetry_cell_setting     triclinic
_symmetry_space_group_name_H-M     'P -1'
_symmetry_space_group_name_Hall     '-P 1'
loop_
    _symmetry_equiv_pos_as_xyz
    'x, y, z'
    '-x, -y, -z'
_cell_length_a     8.8784(19)
_cell_length_b     12.802(3)
_cell_length_c     14.723(3)
_cell_angle_alpha     98.016(3)
_cell_angle_beta     100.520(3)
_cell_angle_gamma     91.380(2)
_cell_volume     1627.1(6)
_cell_formula_units_Z     2
_cell_measurement_reflns_used     2813
_cell_measurement_theta_min     2.30
_cell_measurement_theta_max     25.16
_cell_measurement_temperature     294(2)
_exptl_crystal_description     block
_exptl_crystal_colour     yellow
_exptl_crystal_size_max     0.34
_exptl_crystal_size_mid     0.32
_exptl_crystal_size_min     0.28
_exptl_crystal_density_diffrn     1.640
_exptl_crystal_density_meas     ?
_exptl_crystal_density_method     'not measured'
_exptl_crystal_F_000     824
_exptl_absorpt_coefficient_mu     0.794
_exptl_absorpt_correction_type     multi-scan
_exptl_absorpt_process_details     '(SADABS; Sheldrick, 1996)'
_exptl_absorpt_correction_T_min     0.7741
_exptl_absorpt_correction_T_max     0.8083
_exptl_special_details
;
;
_diffrn_ambient_temperature     294(2)
_diffrn_radiation_type     MoK\a
_diffrn_radiation_wavelength     0.71073
_diffrn_radiation_source     'fine-focus sealed tube'
_diffrn_radiation_monochromator     graphite
_diffrn_measurement_device_type     'Bruker APEXII CCD area-detector'
_diffrn_measurement_method     'phi and omega scans'
_diffrn_detector_area_resol_mean     ?
_diffrn_reflns_number     8942
_diffrn_reflns_av_R_equivalents     0.0197
_diffrn_reflns_av_sigmaI/netI     0.0431
_diffrn_reflns_theta_min     1.99
_diffrn_reflns_theta_max     25.01
_diffrn_reflns_theta_full     25.01
_diffrn_measured_fraction_theta_max     0.989
_diffrn_measured_fraction_theta_full     0.989
_diffrn_reflns_limit_h_min     -10
_diffrn_reflns_limit_h_max     10
_diffrn_reflns_limit_k_min     -15
_diffrn_reflns_limit_k_max     12
_diffrn_reflns_limit_l_min     -17
_diffrn_reflns_limit_l_max     16
_diffrn_standards_number     ?
_diffrn_standards_interval_count     ?
_diffrn_standards_interval_time     ?
_diffrn_standards_decay_%     ?
_refine_special_details
;
Refinement of <i>F</i>^2^ against ALL reflections. The weighted <i>R</i>-factor
<i>wR</i> and goodness of fit <i>S</i> are based on <i>F</i>^2^, conventional
<i>R</i>-factors <i>R</i> are based on <i>F</i>, with <i>F</i> set to zero for
negative <i>F</i>^2^. The threshold expression of <i>F</i>^2^ >
\s(<i>F</i>^2^) is used only for calculating <i>R</i>-factors(gt) <i>etc</i>.
and is not relevant to the choice of reflections for refinement.
<i>R</i>-factors based on <i>F</i>^2^ are statistically about twice as large
as those based on <i>F</i>, and <i>R</i>- factors based on ALL data will be
even larger.
;
_reflns_number_total     5693
_reflns_number_gt     4243
_reflns_threshold_expression     I>2\s(I)
_refine_ls_structure_factor_coef     Fsqd
_refine_ls_matrix_type     full
_refine_ls_R_factor_all     0.0582
_refine_ls_R_factor_gt     0.0384
_refine_ls_wR_factor_gt     0.0963
_refine_ls_wR_factor_ref     0.1043
_refine_ls_goodness_of_fit_ref     1.045
_refine_ls_restrained_S_all     1.045
_refine_ls_number_reflns     5693
_refine_ls_number_parameters     487
_refine_ls_number_restraints     0
_refine_ls_hydrogen_treatment     constr
_refine_ls_weighting_scheme     calc
_refine_ls_weighting_details
         'calc w=1/[\s^2^(Fo^2^)+(0.0542P)^2^+0.3249P] where P=(Fo^2^+2Fc^2^)/3'
_atom_sites_solution_hydrogens     geom
_atom_sites_solution_primary     direct
_atom_sites_solution_secondary     difmap
_refine_ls_shift/su_max     0.001
_refine_ls_shift/su_mean     0.000
_refine_diff_density_max     0.432
_refine_diff_density_min     -0.434
_refine_ls_extinction_method     none
_refine_ls_extinction_coef     ?
loop_
    _atom_type_symbol
    _atom_type_description
    _atom_type_scat_dispersion_real
    _atom_type_scat_dispersion_imag
    _atom_type_scat_source
    'C' 'C' 0.0033 0.0016
                         'International Tables Vol C Tables 4.2.6.8 and 6.1.1.4'
    'H' 'H' 0.0000 0.0000
                         'International Tables Vol C Tables 4.2.6.8 and 6.1.1.4'
    'N' 'N' 0.0061 0.0033
                         'International Tables Vol C Tables 4.2.6.8 and 6.1.1.4'
    'O' 'O' 0.0106 0.0060
                         'International Tables Vol C Tables 4.2.6.8 and 6.1.1.4'
    'S' 'S' 0.1246 0.1234
                         'International Tables Vol C Tables 4.2.6.8 and 6.1.1.4'
    'Ni' 'Ni' 0.3393 1.1124
                         'International Tables Vol C Tables 4.2.6.8 and 6.1.1.4'
_computing_data_collection     'APEX2 (Bruker 2003)'
_computing_cell_refinement     'SAINT (Bruker 2001)'
_computing_data_reduction     'SAINT (Bruker 2001)'
_computing_structure_solution     'SHELXS97 (Sheldrick, 2008)'
_computing_structure_refinement     'SHELXL97 (Sheldrick, 2008)'
_computing_molecular_graphics
            'SHELXTL (Sheldrick, 2008) and DIAMOND (Brandenburg & Berndt, 1999)'
_computing_publication_material     'SHELXL97 (Sheldrick, 2008)'
loop_
    _atom_site_type_symbol
    _atom_site_label
    _atom_site_fract_x
    _atom_site_fract_y
    _atom_site_fract_z
    _atom_site_U_iso_or_equiv
    _atom_site_adp_type
    _atom_site_calc_flag
    _atom_site_refinement_flags
    _atom_site_occupancy
    _atom_site_disorder_assembly
    _atom_site_disorder_group
    Ni Ni1 0.51255(4) 0.67299(3) 0.76204(2) 0.03729(13) Uani d . 1 . .
    S S1 0.20477(9) 0.73215(6) 0.85480(5) 0.0398(2) Uani d . 1 . .
    O O1 0.3705(2) 0.74179(15) 0.85534(13) 0.0405(5) Uani d . 1 . .
    O O2 0.1640(2) 0.76635(16) 0.94350(14) 0.0476(5) Uani d . 1 . .
    O O3 0.1423(2) 0.62602(16) 0.81432(15) 0.0525(6) Uani d . 1 . .
    O O4 0.3113(3) 1.19722(17) 0.55562(14) 0.0599(7) Uani d . 1 . .
    O O5 0.4395(3) 1.36031(18) 0.63825(16) 0.0649(7) Uani d . 1 . .
    O O6 0.1714(3) 1.33736(18) 0.62472(18) 0.0662(7) Uani d . 1 . .
    O O7 0.3099(3) 0.95751(17) 0.92421(14) 0.0589(7) Uani d . 1 . .
    O O8 0.0471(3) 1.1338(2) 0.6416(2) 0.0840(10) Uani d . 1 . .
    O O9 0.3412(3) 0.56089(17) 0.70180(16) 0.0596(6) Uani d . 1 . .
    H H9A 0.2799 0.5630 0.7401 0.089 Uiso d R 1 . .
    H H9B 0.3718 0.5007 0.6830 0.089 Uiso d R 1 . .
    N N1 0.6648(3) 0.80251(18) 0.81146(17) 0.0409(6) Uani d . 1 . .
    N N2 0.4355(3) 0.7717(2) 0.66457(17) 0.0459(6) Uani d . 1 . .
    N N3 0.6219(3) 0.58737(18) 0.86155(16) 0.0373(6) Uani d . 1 . .
    N N4 0.6551(3) 0.58717(18) 0.68469(16) 0.0390(6) Uani d . 1 . .
    C C1 0.6355(3) 0.8838(2) 0.7615(2) 0.0401(7) Uani d . 1 . .
    C C2 0.7799(4) 0.8171(3) 0.8840(2) 0.0510(8) Uani d . 1 . .
    H H2 0.8028 0.7618 0.9182 0.061 Uiso calc R 1 . .
    C C3 0.8673(4) 0.9109(3) 0.9112(3) 0.0669(11) Uani d . 1 . .
    H H3 0.9470 0.9176 0.9627 0.080 Uiso calc R 1 . .
    C C4 0.8372(4) 0.9926(3) 0.8631(3) 0.0687(11) Uani d . 1 . .
    H H4 0.8940 1.0563 0.8822 0.082 Uiso calc R 1 . .
    C C5 0.7204(4) 0.9808(2) 0.7847(3) 0.0516(9) Uani d . 1 . .
    C C6 0.6834(4) 1.0610(3) 0.7278(3) 0.0618(10) Uani d . 1 . .
    H H6 0.7405 1.1250 0.7418 0.074 Uiso calc R 1 . .
    C C7 0.5677(5) 1.0457(3) 0.6545(3) 0.0583(10) Uani d . 1 . .
    H H7 0.5454 1.1000 0.6190 0.070 Uiso calc R 1 . .
    C C8 0.4773(4) 0.9488(3) 0.6291(2) 0.0501(9) Uani d . 1 . .
    C C9 0.3536(4) 0.9285(3) 0.5550(2) 0.0595(10) Uani d . 1 . .
    H H9 0.3231 0.9811 0.5190 0.071 Uiso calc R 1 . .
    C C10 0.2769(5) 0.8328(3) 0.5347(2) 0.0639(10) Uani d . 1 . .
    H H10 0.1962 0.8188 0.4840 0.077 Uiso calc R 1 . .
    C C11 0.3212(4) 0.7549(3) 0.5915(2) 0.0551(9) Uani d . 1 . .
    H H11 0.2684 0.6893 0.5773 0.066 Uiso calc R 1 . .
    C C12 0.5131(4) 0.8670(2) 0.6827(2) 0.0422(7) Uani d . 1 . .
    C C13 0.7236(3) 0.5218(2) 0.8298(2) 0.0358(7) Uani d . 1 . .
    C C14 0.6111(4) 0.5946(2) 0.9512(2) 0.0462(8) Uani d . 1 . .
    H H14 0.5416 0.6399 0.9738 0.055 Uiso calc R 1 . .
    C C15 0.7008(4) 0.5364(3) 1.0124(2) 0.0516(9) Uani d . 1 . .
    H H15 0.6929 0.5451 1.0751 0.062 Uiso calc R 1 . .
    C C16 0.7991(4) 0.4675(2) 0.9804(2) 0.0451(8) Uani d . 1 . .
    H H16 0.8568 0.4273 1.0206 0.054 Uiso calc R 1 . .
    C C17 0.8134(3) 0.4573(2) 0.8862(2) 0.0408(7) Uani d . 1 . .
    C C18 0.9110(4) 0.3856(2) 0.8449(2) 0.0495(8) Uani d . 1 . .
    H H18 0.9665 0.3404 0.8810 0.059 Uiso calc R 1 . .
    C C19 0.9248(4) 0.3818(3) 0.7543(2) 0.0510(8) Uani d . 1 . .
    H H19 0.9893 0.3343 0.7293 0.061 Uiso calc R 1 . .
    C C20 0.8404(3) 0.4508(2) 0.6967(2) 0.0418(7) Uani d . 1 . .
    C C21 0.8543(4) 0.4540(3) 0.6035(2) 0.0506(8) Uani d . 1 . .
    H H21 0.9205 0.4104 0.5758 0.061 Uiso calc R 1 . .
    C C22 0.7691(4) 0.5223(3) 0.5541(2) 0.0515(8) Uani d . 1 . .
    H H22 0.7775 0.5258 0.4926 0.062 Uiso calc R 1 . .
    C C23 0.6699(4) 0.5864(2) 0.5963(2) 0.0459(8) Uani d . 1 . .
    H H23 0.6110 0.6310 0.5611 0.055 Uiso calc R 1 . .
    C C24 0.7396(3) 0.5191(2) 0.73459(19) 0.0367(7) Uani d . 1 . .
    C C25 0.2713(3) 0.9862(2) 0.84869(19) 0.0361(7) Uani d . 1 . .
    C C26 0.1617(3) 0.9217(2) 0.77210(18) 0.0316(6) Uani d . 1 . .
    C C27 0.1177(3) 0.8148(2) 0.77205(19) 0.0360(7) Uani d . 1 . .
    C C28 0.0029(3) 0.7658(3) 0.7013(2) 0.0501(9) Uani d . 1 . .
    H H28 -0.0268 0.6956 0.7012 0.060 Uiso calc R 1 . .
    C C29 -0.0685(4) 0.8182(3) 0.6313(2) 0.0580(10) Uani d . 1 . .
    H H29 -0.1466 0.7838 0.5852 0.070 Uiso calc R 1 . .
    C C30 -0.0244(3) 0.9214(2) 0.6293(2) 0.0448(8) Uani d . 1 . .
    H H30 -0.0714 0.9564 0.5813 0.054 Uiso calc R 1 . .
    C C31 0.0898(3) 0.9730(2) 0.69854(19) 0.0365(7) Uani d . 1 . .
    C C32 0.1328(3) 1.0862(2) 0.6930(2) 0.0409(7) Uani d . 1 . .
    C C33 0.2762(3) 1.1352(2) 0.75234(18) 0.0326(6) Uani d . 1 . .
    C C34 0.3511(3) 1.2275(2) 0.73629(19) 0.0348(6) Uani d . 1 . .
    S S2 0.31237(9) 1.28400(6) 0.62861(5) 0.0406(2) Uani d . 1 . .
    C C36 0.4761(4) 1.2716(2) 0.8016(2) 0.0437(8) Uani d . 1 . .
    H H36 0.5253 1.3328 0.7917 0.052 Uiso calc R 1 . .
    C C37 0.5305(4) 1.2280(2) 0.8810(2) 0.0462(8) Uani d . 1 . .
    H H37 0.6133 1.2607 0.9245 0.055 Uiso calc R 1 . .
    C C38 0.4619(3) 1.1357(2) 0.8958(2) 0.0409(7) Uani d . 1 . .
    H H38 0.4998 1.1050 0.9484 0.049 Uiso calc R 1 . .
    C C39 0.3358(3) 1.0890(2) 0.83153(18) 0.0338(6) Uani d . 1 . .
loop_
    _atom_site_aniso_label
    _atom_site_aniso_U_11
    _atom_site_aniso_U_22
    _atom_site_aniso_U_33
    _atom_site_aniso_U_12
    _atom_site_aniso_U_13
    _atom_site_aniso_U_23
    Ni1 0.0464(2) 0.0297(2) 0.0329(2) 0.00424(16) -0.00302(17) 0.00803(16)
    S1 0.0423(4) 0.0375(4) 0.0388(4) -0.0023(3) -0.0022(3) 0.0168(3)
    O1 0.0382(12) 0.0387(11) 0.0413(12) 0.0021(9) -0.0029(9) 0.0083(9)
    O2 0.0522(13) 0.0541(14) 0.0403(12) 0.0037(10) 0.0078(10) 0.0211(10)
    O3 0.0591(14) 0.0380(12) 0.0569(14) -0.0133(10) -0.0046(11) 0.0179(10)
    O4 0.0929(18) 0.0480(14) 0.0317(12) 0.0215(12) -0.0056(11) 0.0007(10)
    O5 0.0696(16) 0.0626(16) 0.0610(15) -0.0220(13) -0.0017(13) 0.0266(13)
    O6 0.0672(16) 0.0620(16) 0.0826(18) 0.0345(13) 0.0226(13) 0.0398(14)
    O7 0.0852(17) 0.0502(14) 0.0338(12) -0.0166(12) -0.0153(11) 0.0189(10)
    O8 0.0617(16) 0.0684(17) 0.112(2) -0.0115(13) -0.0398(15) 0.0560(16)
    O9 0.0673(16) 0.0399(13) 0.0631(15) -0.0023(11) -0.0020(12) -0.0025(11)
    N1 0.0456(15) 0.0353(14) 0.0424(15) 0.0039(11) 0.0067(12) 0.0098(11)
    N2 0.0568(17) 0.0450(16) 0.0339(14) 0.0126(13) 0.0004(12) 0.0078(12)
    N3 0.0424(14) 0.0345(14) 0.0342(14) 0.0002(11) 0.0022(11) 0.0094(11)
    N4 0.0491(15) 0.0313(13) 0.0349(14) 0.0028(11) -0.0014(11) 0.0107(11)
    C1 0.0440(18) 0.0347(17) 0.0459(18) 0.0096(13) 0.0160(14) 0.0098(14)
    C2 0.050(2) 0.0425(19) 0.056(2) -0.0013(15) -0.0033(16) 0.0076(16)
    C3 0.063(2) 0.053(2) 0.074(3) -0.0076(18) -0.009(2) 0.001(2)
    C4 0.057(2) 0.043(2) 0.101(3) -0.0075(17) 0.008(2) 0.003(2)
    C5 0.050(2) 0.0363(18) 0.076(2) 0.0096(15) 0.0291(18) 0.0134(17)
    C6 0.065(2) 0.040(2) 0.091(3) 0.0085(17) 0.035(2) 0.020(2)
    C7 0.080(3) 0.039(2) 0.075(3) 0.0194(18) 0.048(2) 0.0287(18)
    C8 0.064(2) 0.054(2) 0.0438(19) 0.0303(17) 0.0265(17) 0.0215(16)
    C9 0.082(3) 0.062(2) 0.046(2) 0.033(2) 0.0245(19) 0.0241(18)
    C10 0.073(3) 0.082(3) 0.0352(19) 0.032(2) -0.0012(17) 0.0129(19)
    C11 0.072(2) 0.052(2) 0.0368(18) 0.0181(17) -0.0031(17) 0.0065(15)
    C12 0.0542(19) 0.0375(17) 0.0407(18) 0.0121(14) 0.0183(15) 0.0119(14)
    C13 0.0379(16) 0.0292(15) 0.0385(17) -0.0043(12) -0.0022(13) 0.0119(13)
    C14 0.052(2) 0.051(2) 0.0358(18) 0.0010(15) 0.0057(14) 0.0111(15)
    C15 0.055(2) 0.064(2) 0.0380(18) -0.0036(17) 0.0037(15) 0.0222(16)
    C16 0.0443(18) 0.0462(19) 0.0455(19) -0.0021(15) -0.0034(15) 0.0257(15)
    C17 0.0410(17) 0.0363(17) 0.0443(18) -0.0039(13) -0.0013(14) 0.0167(14)
    C18 0.0481(19) 0.0383(18) 0.061(2) 0.0087(15) -0.0043(16) 0.0209(16)
    C19 0.0480(19) 0.0457(19) 0.060(2) 0.0142(15) 0.0047(16) 0.0141(17)
    C20 0.0421(17) 0.0362(17) 0.0460(19) 0.0029(13) 0.0036(14) 0.0081(14)
    C21 0.057(2) 0.050(2) 0.0433(19) 0.0054(16) 0.0079(16) 0.0026(16)
    C22 0.067(2) 0.053(2) 0.0340(17) 0.0019(17) 0.0070(16) 0.0054(15)
    C23 0.060(2) 0.0423(18) 0.0330(17) 0.0031(15) -0.0010(15) 0.0106(14)
    C24 0.0413(17) 0.0303(15) 0.0359(16) -0.0041(13) -0.0017(13) 0.0083(13)
    C25 0.0376(16) 0.0366(16) 0.0329(16) 0.0030(12) -0.0010(12) 0.0110(13)
    C26 0.0288(14) 0.0365(16) 0.0300(15) 0.0019(12) 0.0023(12) 0.0103(12)
    C27 0.0328(15) 0.0403(17) 0.0346(16) -0.0023(12) 0.0000(12) 0.0135(13)
    C28 0.0462(19) 0.0463(19) 0.052(2) -0.0137(15) -0.0117(15) 0.0193(16)
    C29 0.0443(19) 0.067(2) 0.053(2) -0.0188(16) -0.0200(16) 0.0197(18)
    C30 0.0352(17) 0.055(2) 0.0425(18) -0.0031(14) -0.0078(14) 0.0216(15)
    C31 0.0312(15) 0.0426(17) 0.0361(16) 0.0005(12) 0.0013(12) 0.0142(13)
    C32 0.0374(16) 0.0435(18) 0.0420(17) 0.0010(13) -0.0030(14) 0.0207(14)
    C33 0.0372(16) 0.0306(15) 0.0297(15) 0.0062(12) 0.0031(12) 0.0061(12)
    C34 0.0412(17) 0.0287(15) 0.0331(16) 0.0018(12) 0.0030(13) 0.0051(12)
    S2 0.0494(5) 0.0337(4) 0.0392(4) 0.0050(3) 0.0030(3) 0.0133(3)
    C36 0.056(2) 0.0315(16) 0.0402(17) -0.0077(14) 0.0010(15) 0.0055(13)
    C37 0.058(2) 0.0389(18) 0.0350(17) -0.0071(15) -0.0050(15) 0.0004(14)
    C38 0.0498(18) 0.0385(17) 0.0309(16) 0.0007(14) -0.0022(13) 0.0062(13)
    C39 0.0400(16) 0.0330(15) 0.0281(15) 0.0039(12) 0.0038(12) 0.0068(12)
_geom_special_details
;
All e.s.d.'s (except the e.s.d. in the dihedral angle between two l.s. planes)
are estimated using the full covariance matrix. The cell e.s.d.'s are taken
into account individually in the estimation of e.s.d.'s in distances, angles
and torsion angles; correlations between e.s.d.'s in cell parameters are only
used when they are defined by crystal symmetry. An approximate (isotropic)
treatment of cell e.s.d.'s is used for estimating e.s.d.'s involving l.s.
planes.
;
loop_
    _geom_bond_atom_site_label_1
    _geom_bond_atom_site_label_2
    _geom_bond_site_symmetry_2
    _geom_bond_distance
    _geom_bond_publ_flag
    Ni1 O9 . 2.051(2) .
    Ni1 N3 . 2.066(2) .
    Ni1 N1 . 2.074(2) .
    Ni1 N2 . 2.077(2) .
    Ni1 N4 . 2.086(3) .
    Ni1 O1 . 2.145(2) .
    S1 O2 . 1.431(2) ?
    S1 O3 . 1.458(2) ?
    S1 O1 . 1.472(2) ?
    S1 C27 . 1.804(3) ?
    O4 S2 . 1.432(2) ?
    O5 S2 . 1.449(2) ?
    O6 S2 . 1.436(2) ?
    O7 C25 . 1.212(3) ?
    O8 C32 . 1.209(3) ?
    O9 H9A . 0.8501 ?
    O9 H9B . 0.8501 ?
    N1 C2 . 1.326(4) ?
    N1 C1 . 1.359(3) ?
    N2 C11 . 1.326(4) ?
    N2 C12 . 1.356(4) ?
    N3 C14 . 1.331(4) ?
    N3 C13 . 1.349(4) ?
    N4 C23 . 1.330(4) ?
    N4 C24 . 1.367(3) ?
    C1 C5 . 1.404(4) ?
    C1 C12 . 1.425(4) ?
    C2 C3 . 1.383(5) ?
    C2 H2 . 0.9300 ?
    C3 C4 . 1.348(5) ?
    C3 H3 . 0.9300 ?
    C4 C5 . 1.392(5) ?
    C4 H4 . 0.9300 ?
    C5 C6 . 1.421(5) ?
    C6 C7 . 1.335(5) ?
    C6 H6 . 0.9300 ?
    C7 C8 . 1.428(5) ?
    C7 H7 . 0.9300 ?
    C8 C9 . 1.390(5) ?
    C8 C12 . 1.405(4) ?
    C9 C10 . 1.355(5) ?
    C9 H9 . 0.9300 ?
    C10 C11 . 1.407(4) ?
    C10 H10 . 0.9300 ?
    C11 H11 . 0.9300 ?
    C13 C17 . 1.410(4) ?
    C13 C24 . 1.431(4) ?
    C14 C15 . 1.399(4) ?
    C14 H14 . 0.9300 ?
    C15 C16 . 1.354(5) ?
    C15 H15 . 0.9300 ?
    C16 C17 . 1.404(4) ?
    C16 H16 . 0.9300 ?
    C17 C18 . 1.427(5) ?
    C18 C19 . 1.355(4) ?
    C18 H18 . 0.9300 ?
    C19 C20 . 1.439(4) ?
    C19 H19 . 0.9300 ?
    C20 C24 . 1.400(4) ?
    C20 C21 . 1.406(4) ?
    C21 C22 . 1.369(4) ?
    C21 H21 . 0.9300 ?
    C22 C23 . 1.388(5) ?
    C22 H22 . 0.9300 ?
    C23 H23 . 0.9300 ?
    C25 C26 . 1.484(4) ?
    C25 C39 . 1.494(4) ?
    C26 C31 . 1.406(3) ?
    C26 C27 . 1.414(4) ?
    C27 C28 . 1.384(4) ?
    C28 C29 . 1.375(4) ?
    C28 H28 . 0.9300 ?
    C29 C30 . 1.374(4) ?
    C29 H29 . 0.9300 ?
    C30 C31 . 1.381(4) ?
    C30 H30 . 0.9300 ?
    C31 C32 . 1.506(4) ?
    C32 C33 . 1.477(4) ?
    C33 C39 . 1.404(3) ?
    C33 C34 . 1.411(4) ?
    C34 C36 . 1.380(4) ?
    C34 S2 . 1.813(3) ?
    C36 C37 . 1.379(4) ?
    C36 H36 . 0.9300 ?
    C37 C38 . 1.377(4) ?
    C37 H37 . 0.9300 ?
    C38 C39 . 1.389(4) ?
    C38 H38 . 0.9300 ?
loop_
    _geom_angle_atom_site_label_1
    _geom_angle_atom_site_label_2
    _geom_angle_atom_site_label_3
    _geom_angle_site_symmetry_1
    _geom_angle_site_symmetry_3
    _geom_angle
    _geom_angle_publ_flag
    O9 Ni1 N3 . . 96.61(9) ?
    O9 Ni1 N1 . . 170.98(9) ?
    N3 Ni1 N1 . . 92.15(9) ?
    O9 Ni1 N2 . . 91.57(10) ?
    N3 Ni1 N2 . . 171.08(10) ?
    N1 Ni1 N2 . . 79.83(10) ?
    O9 Ni1 N4 . . 87.47(10) ?
    N3 Ni1 N4 . . 80.16(9) ?
    N1 Ni1 N4 . . 96.19(10) ?
    N2 Ni1 N4 . . 96.71(9) ?
    O9 Ni1 O1 . . 90.17(9) ?
    N3 Ni1 O1 . . 91.38(9) ?
    N1 Ni1 O1 . . 87.44(9) ?
    N2 Ni1 O1 . . 92.15(9) ?
    N4 Ni1 O1 . . 170.88(8) ?
    O2 S1 O3 . . 112.60(13) ?
    O2 S1 O1 . . 113.95(12) ?
    O3 S1 O1 . . 110.91(13) ?
    O2 S1 C27 . . 109.11(13) ?
    O3 S1 C27 . . 104.16(13) ?
    O1 S1 C27 . . 105.37(12) ?
    S1 O1 Ni1 . . 133.04(12) ?
    Ni1 O9 H9A . . 105.1 ?
    Ni1 O9 H9B . . 114.9 ?
    H9A O9 H9B . . 117.0 ?
    C2 N1 C1 . . 117.4(3) ?
    C2 N1 Ni1 . . 129.7(2) ?
    C1 N1 Ni1 . . 112.88(19) ?
    C11 N2 C12 . . 117.8(3) ?
    C11 N2 Ni1 . . 129.2(2) ?
    C12 N2 Ni1 . . 112.95(19) ?
    C14 N3 C13 . . 118.3(3) ?
    C14 N3 Ni1 . . 128.4(2) ?
    C13 N3 Ni1 . . 113.18(18) ?
    C23 N4 C24 . . 117.6(3) ?
    C23 N4 Ni1 . . 130.2(2) ?
    C24 N4 Ni1 . . 112.18(19) ?
    N1 C1 C5 . . 122.7(3) ?
    N1 C1 C12 . . 117.1(3) ?
    C5 C1 C12 . . 120.2(3) ?
    N1 C2 C3 . . 122.9(3) ?
    N1 C2 H2 . . 118.5 ?
    C3 C2 H2 . . 118.5 ?
    C4 C3 C2 . . 120.0(3) ?
    C4 C3 H3 . . 120.0 ?
    C2 C3 H3 . . 120.0 ?
    C3 C4 C5 . . 119.6(3) ?
    C3 C4 H4 . . 120.2 ?
    C5 C4 H4 . . 120.2 ?
    C4 C5 C1 . . 117.3(3) ?
    C4 C5 C6 . . 123.7(3) ?
    C1 C5 C6 . . 118.9(3) ?
    C7 C6 C5 . . 120.9(3) ?
    C7 C6 H6 . . 119.5 ?
    C5 C6 H6 . . 119.5 ?
    C6 C7 C8 . . 122.0(3) ?
    C6 C7 H7 . . 119.0 ?
    C8 C7 H7 . . 119.0 ?
    C9 C8 C12 . . 116.6(3) ?
    C9 C8 C7 . . 125.0(3) ?
    C12 C8 C7 . . 118.5(3) ?
    C10 C9 C8 . . 120.7(3) ?
    C10 C9 H9 . . 119.7 ?
    C8 C9 H9 . . 119.7 ?
    C9 C10 C11 . . 119.1(3) ?
    C9 C10 H10 . . 120.5 ?
    C11 C10 H10 . . 120.5 ?
    N2 C11 C10 . . 122.3(3) ?
    N2 C11 H11 . . 118.8 ?
    C10 C11 H11 . . 118.8 ?
    N2 C12 C8 . . 123.4(3) ?
    N2 C12 C1 . . 117.1(2) ?
    C8 C12 C1 . . 119.5(3) ?
    N3 C13 C17 . . 122.9(3) ?
    N3 C13 C24 . . 117.5(2) ?
    C17 C13 C24 . . 119.5(3) ?
    N3 C14 C15 . . 122.1(3) ?
    N3 C14 H14 . . 118.9 ?
    C15 C14 H14 . . 118.9 ?
    C16 C15 C14 . . 120.0(3) ?
    C16 C15 H15 . . 120.0 ?
    C14 C15 H15 . . 120.0 ?
    C15 C16 C17 . . 119.5(3) ?
    C15 C16 H16 . . 120.2 ?
    C17 C16 H16 . . 120.2 ?
    C16 C17 C13 . . 117.0(3) ?
    C16 C17 C18 . . 124.2(3) ?
    C13 C17 C18 . . 118.9(3) ?
    C19 C18 C17 . . 121.7(3) ?
    C19 C18 H18 . . 119.2 ?
    C17 C18 H18 . . 119.2 ?
    C18 C19 C20 . . 120.4(3) ?
    C18 C19 H19 . . 119.8 ?
    C20 C19 H19 . . 119.8 ?
    C24 C20 C21 . . 117.7(3) ?
    C24 C20 C19 . . 119.0(3) ?
    C21 C20 C19 . . 123.3(3) ?
    C22 C21 C20 . . 119.1(3) ?
    C22 C21 H21 . . 120.5 ?
    C20 C21 H21 . . 120.5 ?
    C21 C22 C23 . . 119.7(3) ?
    C21 C22 H22 . . 120.1 ?
    C23 C22 H22 . . 120.1 ?
    N4 C23 C22 . . 123.1(3) ?
    N4 C23 H23 . . 118.5 ?
    C22 C23 H23 . . 118.5 ?
    N4 C24 C20 . . 122.7(3) ?
    N4 C24 C13 . . 116.9(3) ?
    C20 C24 C13 . . 120.4(3) ?
    O7 C25 C26 . . 121.8(2) ?
    O7 C25 C39 . . 119.5(2) ?
    C26 C25 C39 . . 118.7(2) ?
    C31 C26 C27 . . 118.5(2) ?
    C31 C26 C25 . . 117.3(2) ?
    C27 C26 C25 . . 124.1(2) ?
    C28 C27 C26 . . 118.9(2) ?
    C28 C27 S1 . . 115.7(2) ?
    C26 C27 S1 . . 125.4(2) ?
    C29 C28 C27 . . 121.7(3) ?
    C29 C28 H28 . . 119.1 ?
    C27 C28 H28 . . 119.1 ?
    C30 C29 C28 . . 120.0(3) ?
    C30 C29 H29 . . 120.0 ?
    C28 C29 H29 . . 120.0 ?
    C29 C30 C31 . . 120.0(3) ?
    C29 C30 H30 . . 120.0 ?
    C31 C30 H30 . . 120.0 ?
    C30 C31 C26 . . 120.9(3) ?
    C30 C31 C32 . . 117.6(2) ?
    C26 C31 C32 . . 121.5(2) ?
    O8 C32 C33 . . 122.7(3) ?
    O8 C32 C31 . . 118.8(3) ?
    C33 C32 C31 . . 118.5(2) ?
    C39 C33 C34 . . 119.0(2) ?
    C39 C33 C32 . . 117.1(2) ?
    C34 C33 C32 . . 123.8(2) ?
    C36 C34 C33 . . 118.5(2) ?
    C36 C34 S2 . . 116.2(2) ?
    C33 C34 S2 . . 124.8(2) ?
    O4 S2 O6 . . 115.06(15) ?
    O4 S2 O5 . . 113.50(16) ?
    O6 S2 O5 . . 109.79(15) ?
    O4 S2 C34 . . 105.34(13) ?
    O6 S2 C34 . . 108.66(14) ?
    O5 S2 C34 . . 103.64(13) ?
    C37 C36 C34 . . 122.2(3) ?
    C37 C36 H36 . . 118.9 ?
    C34 C36 H36 . . 118.9 ?
    C38 C37 C36 . . 119.8(3) ?
    C38 C37 H37 . . 120.1 ?
    C36 C37 H37 . . 120.1 ?
    C37 C38 C39 . . 119.6(3) ?
    C37 C38 H38 . . 120.2 ?
    C39 C38 H38 . . 120.2 ?
    C38 C39 C33 . . 120.8(2) ?
    C38 C39 C25 . . 117.1(2) ?
    C33 C39 C25 . . 122.0(2) ?
loop_
    _geom_torsion_atom_site_label_1
    _geom_torsion_atom_site_label_2
    _geom_torsion_atom_site_label_3
    _geom_torsion_atom_site_label_4
    _geom_torsion_site_symmetry_1
    _geom_torsion_site_symmetry_2
    _geom_torsion_site_symmetry_3
    _geom_torsion_site_symmetry_4
    _geom_torsion
    _geom_torsion_publ_flag
    O2 S1 O1 Ni1 . . . . 162.23(13) ?
    O3 S1 O1 Ni1 . . . . 33.92(19) ?
    C27 S1 O1 Ni1 . . . . -78.20(17) ?
    O9 Ni1 O1 S1 . . . . -16.47(16) ?
    N3 Ni1 O1 S1 . . . . -113.08(16) ?
    N1 Ni1 O1 S1 . . . . 154.83(16) ?
    N2 Ni1 O1 S1 . . . . 75.11(16) ?
    N4 Ni1 O1 S1 . . . . -91.4(5) ?
    O9 Ni1 N1 C2 . . . . 163.0(6) ?
    N3 Ni1 N1 C2 . . . . -3.1(3) ?
    N2 Ni1 N1 C2 . . . . -179.2(3) ?
    N4 Ni1 N1 C2 . . . . -83.4(3) ?
    O1 Ni1 N1 C2 . . . . 88.2(3) ?
    O9 Ni1 N1 C1 . . . . -15.1(7) ?
    N3 Ni1 N1 C1 . . . . 178.8(2) ?
    N2 Ni1 N1 C1 . . . . 2.8(2) ?
    N4 Ni1 N1 C1 . . . . 98.5(2) ?
    O1 Ni1 N1 C1 . . . . -89.9(2) ?
    O9 Ni1 N2 C11 . . . . -3.0(3) ?
    N3 Ni1 N2 C11 . . . . 153.5(6) ?
    N1 Ni1 N2 C11 . . . . 179.8(3) ?
    N4 Ni1 N2 C11 . . . . 84.6(3) ?
    O1 Ni1 N2 C11 . . . . -93.2(3) ?
    O9 Ni1 N2 C12 . . . . 174.7(2) ?
    N3 Ni1 N2 C12 . . . . -28.8(7) ?
    N1 Ni1 N2 C12 . . . . -2.6(2) ?
    N4 Ni1 N2 C12 . . . . -97.7(2) ?
    O1 Ni1 N2 C12 . . . . 84.4(2) ?
    O9 Ni1 N3 C14 . . . . -99.1(3) ?
    N1 Ni1 N3 C14 . . . . 78.7(3) ?
    N2 Ni1 N3 C14 . . . . 104.6(7) ?
    N4 Ni1 N3 C14 . . . . 174.6(3) ?
    O1 Ni1 N3 C14 . . . . -8.8(2) ?
    O9 Ni1 N3 C13 . . . . 85.70(19) ?
    N1 Ni1 N3 C13 . . . . -96.47(19) ?
    N2 Ni1 N3 C13 . . . . -70.6(7) ?
    N4 Ni1 N3 C13 . . . . -0.56(18) ?
    O1 Ni1 N3 C13 . . . . 176.04(18) ?
    O9 Ni1 N4 C23 . . . . 81.9(3) ?
    N3 Ni1 N4 C23 . . . . 179.1(3) ?
    N1 Ni1 N4 C23 . . . . -89.8(3) ?
    N2 Ni1 N4 C23 . . . . -9.4(3) ?
    O1 Ni1 N4 C23 . . . . 157.1(4) ?
    O9 Ni1 N4 C24 . . . . -95.10(19) ?
    N3 Ni1 N4 C24 . . . . 2.06(18) ?
    N1 Ni1 N4 C24 . . . . 93.17(19) ?
    N2 Ni1 N4 C24 . . . . 173.62(18) ?
    O1 Ni1 N4 C24 . . . . -20.0(6) ?
    C2 N1 C1 C5 . . . . -0.8(5) ?
    Ni1 N1 C1 C5 . . . . 177.5(2) ?
    C2 N1 C1 C12 . . . . 179.1(3) ?
    Ni1 N1 C1 C12 . . . . -2.6(3) ?
    C1 N1 C2 C3 . . . . 1.3(5) ?
    Ni1 N1 C2 C3 . . . . -176.7(3) ?
    N1 C2 C3 C4 . . . . -0.1(6) ?
    C2 C3 C4 C5 . . . . -1.7(6) ?
    C3 C4 C5 C1 . . . . 2.1(6) ?
    C3 C4 C5 C6 . . . . -177.9(4) ?
    N1 C1 C5 C4 . . . . -0.9(5) ?
    C12 C1 C5 C4 . . . . 179.2(3) ?
    N1 C1 C5 C6 . . . . 179.1(3) ?
    C12 C1 C5 C6 . . . . -0.8(5) ?
    C4 C5 C6 C7 . . . . -178.5(4) ?
    C1 C5 C6 C7 . . . . 1.5(5) ?
    C5 C6 C7 C8 . . . . -0.8(5) ?
    C6 C7 C8 C9 . . . . 178.6(3) ?
    C6 C7 C8 C12 . . . . -0.6(5) ?
    C12 C8 C9 C10 . . . . -2.4(5) ?
    C7 C8 C9 C10 . . . . 178.3(3) ?
    C8 C9 C10 C11 . . . . 1.9(5) ?
    C12 N2 C11 C10 . . . . -1.5(5) ?
    Ni1 N2 C11 C10 . . . . 176.1(2) ?
    C9 C10 C11 N2 . . . . 0.1(6) ?
    C11 N2 C12 C8 . . . . 0.9(5) ?
    Ni1 N2 C12 C8 . . . . -177.1(2) ?
    C11 N2 C12 C1 . . . . 180.0(3) ?
    Ni1 N2 C12 C1 . . . . 2.0(3) ?
    C9 C8 C12 N2 . . . . 1.0(5) ?
    C7 C8 C12 N2 . . . . -179.7(3) ?
    C9 C8 C12 C1 . . . . -178.0(3) ?
    C7 C8 C12 C1 . . . . 1.3(4) ?
    N1 C1 C12 N2 . . . . 0.4(4) ?
    C5 C1 C12 N2 . . . . -179.7(3) ?
    N1 C1 C12 C8 . . . . 179.5(3) ?
    C5 C1 C12 C8 . . . . -0.6(5) ?
    C14 N3 C13 C17 . . . . 3.1(4) ?
    Ni1 N3 C13 C17 . . . . 178.8(2) ?
    C14 N3 C13 C24 . . . . -176.8(2) ?
    Ni1 N3 C13 C24 . . . . -1.0(3) ?
    C13 N3 C14 C15 . . . . -0.3(4) ?
    Ni1 N3 C14 C15 . . . . -175.3(2) ?
    N3 C14 C15 C16 . . . . -2.1(5) ?
    C14 C15 C16 C17 . . . . 1.8(5) ?
    C15 C16 C17 C13 . . . . 0.7(4) ?
    C15 C16 C17 C18 . . . . -178.7(3) ?
    N3 C13 C17 C16 . . . . -3.3(4) ?
    C24 C13 C17 C16 . . . . 176.5(3) ?
    N3 C13 C17 C18 . . . . 176.2(3) ?
    C24 C13 C17 C18 . . . . -4.0(4) ?
    C16 C17 C18 C19 . . . . -177.4(3) ?
    C13 C17 C18 C19 . . . . 3.2(4) ?
    C17 C18 C19 C20 . . . . 0.0(5) ?
    C18 C19 C20 C24 . . . . -2.3(5) ?
    C18 C19 C20 C21 . . . . 177.3(3) ?
    C24 C20 C21 C22 . . . . -0.4(5) ?
    C19 C20 C21 C22 . . . . 179.9(3) ?
    C20 C21 C22 C23 . . . . -0.5(5) ?
    C24 N4 C23 C22 . . . . -1.7(4) ?
    Ni1 N4 C23 C22 . . . . -178.6(2) ?
    C21 C22 C23 N4 . . . . 1.6(5) ?
    C23 N4 C24 C20 . . . . 0.7(4) ?
    Ni1 N4 C24 C20 . . . . 178.1(2) ?
    C23 N4 C24 C13 . . . . 179.3(2) ?
    Ni1 N4 C24 C13 . . . . -3.2(3) ?
    C21 C20 C24 N4 . . . . 0.4(4) ?
    C19 C20 C24 N4 . . . . 180.0(3) ?
    C21 C20 C24 C13 . . . . -178.2(3) ?
    C19 C20 C24 C13 . . . . 1.4(4) ?
    N3 C13 C24 N4 . . . . 2.9(4) ?
    C17 C13 C24 N4 . . . . -176.9(2) ?
    N3 C13 C24 C20 . . . . -178.4(3) ?
    C17 C13 C24 C20 . . . . 1.8(4) ?
    O7 C25 C26 C31 . . . . 161.8(3) ?
    C39 C25 C26 C31 . . . . -18.4(4) ?
    O7 C25 C26 C27 . . . . -13.5(5) ?
    C39 C25 C26 C27 . . . . 166.2(3) ?
    C31 C26 C27 C28 . . . . -1.8(4) ?
    C25 C26 C27 C28 . . . . 173.5(3) ?
    C31 C26 C27 S1 . . . . 175.3(2) ?
    C25 C26 C27 S1 . . . . -9.4(4) ?
    O2 S1 C27 C28 . . . . -111.8(3) ?
    O3 S1 C27 C28 . . . . 8.6(3) ?
    O1 S1 C27 C28 . . . . 125.4(2) ?
    O2 S1 C27 C26 . . . . 71.0(3) ?
    O3 S1 C27 C26 . . . . -168.6(3) ?
    O1 S1 C27 C26 . . . . -51.8(3) ?
    C26 C27 C28 C29 . . . . 0.3(5) ?
    S1 C27 C28 C29 . . . . -177.1(3) ?
    C27 C28 C29 C30 . . . . 1.2(6) ?
    C28 C29 C30 C31 . . . . -1.1(5) ?
    C29 C30 C31 C26 . . . . -0.4(5) ?
    C29 C30 C31 C32 . . . . -179.7(3) ?
    C27 C26 C31 C30 . . . . 1.9(4) ?
    C25 C26 C31 C30 . . . . -173.7(3) ?
    C27 C26 C31 C32 . . . . -178.9(3) ?
    C25 C26 C31 C32 . . . . 5.5(4) ?
    C30 C31 C32 O8 . . . . 15.4(5) ?
    C26 C31 C32 O8 . . . . -163.9(3) ?
    C30 C31 C32 C33 . . . . -166.1(3) ?
    C26 C31 C32 C33 . . . . 14.7(4) ?
    O8 C32 C33 C39 . . . . 157.1(3) ?
    C31 C32 C33 C39 . . . . -21.4(4) ?
    O8 C32 C33 C34 . . . . -19.8(5) ?
    C31 C32 C33 C34 . . . . 161.8(3) ?
    C39 C33 C34 C36 . . . . -3.0(4) ?
    C32 C33 C34 C36 . . . . 173.8(3) ?
    C39 C33 C34 S2 . . . . 168.3(2) ?
    C32 C33 C34 S2 . . . . -14.9(4) ?
    C36 C34 S2 O4 . . . . 124.0(3) ?
    C33 C34 S2 O4 . . . . -47.4(3) ?
    C36 C34 S2 O6 . . . . -112.2(3) ?
    C33 C34 S2 O6 . . . . 76.3(3) ?
    C36 C34 S2 O5 . . . . 4.5(3) ?
    C33 C34 S2 O5 . . . . -166.9(3) ?
    C33 C34 C36 C37 . . . . 0.6(5) ?
    S2 C34 C36 C37 . . . . -171.4(3) ?
    C34 C36 C37 C38 . . . . 1.8(5) ?
    C36 C37 C38 C39 . . . . -1.7(5) ?
    C37 C38 C39 C33 . . . . -0.7(5) ?
    C37 C38 C39 C25 . . . . 176.9(3) ?
    C34 C33 C39 C38 . . . . 3.1(4) ?
    C32 C33 C39 C38 . . . . -173.9(3) ?
    C34 C33 C39 C25 . . . . -174.4(3) ?
    C32 C33 C39 C25 . . . . 8.5(4) ?
    O7 C25 C39 C38 . . . . 13.8(4) ?
    C26 C25 C39 C38 . . . . -166.0(3) ?
    O7 C25 C39 C33 . . . . -168.6(3) ?
    C26 C25 C39 C33 . . . . 11.6(4) ?
loop_
    _geom_hbond_atom_site_label_D
    _geom_hbond_atom_site_label_H
    _geom_hbond_atom_site_label_A
    _geom_hbond_site_symmetry_A
    _geom_hbond_distance_DH
    _geom_hbond_distance_HA
    _geom_hbond_distance_DA
    _geom_hbond_angle_DHA
    O9 H9A O3 . 0.85 1.90 2.704(3) 156
    O9 H9B O5 1_545 0.85 1.97 2.823(3) 179
data_global
_journal_date_recd_electronic     2010-08-19
_journal_date_accepted     2010-08-25
_journal_name_full     'Acta Crystallographica, Section E'
_journal_year     2010
_journal_volume     66
_journal_issue     10
_journal_page_first     m1188
_journal_page_last     m1188
_journal_paper_category     QM
_journal_coeditor_code     BT5331
_publ_contact_author_name     'Ying-Yu Cao'
_publ_contact_author_address
;
College of Chemistry and Life Science
Tianjin Normal University
Tianjin 300387
People's Republic of China
;
_publ_contact_author_email     luckyms@126.com
_publ_contact_author_fax     '86-22-23766556'
_publ_contact_author_phone     '86-22-23766556'
_publ_section_title
;\
Aqua(9,10-dioxoanthracene-1,5-disulfonato-\k<i>O</i>^1^)bis(1,10-\
phenanthroline-\k^2^<i>N</i>,<i>N</i>')nickel(II)
;
loop_
    _publ_author_name
    _publ_author_footnote
    _publ_author_address
    'Cao, Ying-Yu' .
;
Key Laboratory for Green Chemical Technology of the Ministry of Education,
School of Chemical Engineering and Technology, Tianjin University,
Tianjin 300072, People's Republic of China,
and College of Chemistry and Life Science
Tianjin Normal University
Tianjin 300387
People's Republic of China
;
