# Supplementary material for: Aqua­(9,10-dioxoanthracene-1,5-disul­fonato-κO 1)bis­(1,10-phenanthroline-κ2 N,N′)nickel(II)
Source: Acta Crystallogr Sect E Struct Rep Online. 2010 Sep 4;66(Pt 10):m1188. doi: 10.1107/S1600536810034252 (PMC2983167; doi:10.1107/S1600536810034252)
Supplement: Supplementary file 2 [file e-66-m1188-Isup2.hkl]

# 
# h,k,l, Fc-squared, Fo-squared, sigma(Fo-squared) and status flag 
# 
data_I
_shelx_title ' 61206E in P-1' 
_shelx_refln_list_code          4 
_shelx_F_calc_maximum      226.45 
_exptl_crystal_F_000       824.00 
_reflns_d_resolution_high  0.8406 
 
loop_ 
 _symmetry_equiv_pos_as_xyz 
 'x, y, z' 
 '-x, -y, -z' 
 
_cell_length_a     8.8784 
_cell_length_b    12.8016 
_cell_length_c    14.7232 
_cell_angle_alpha  98.016 
_cell_angle_beta  100.520 
_cell_angle_gamma  91.380 
 
_shelx_F_squared_multiplier     1.000 
 
loop_ 
 _refln_index_h 
 _refln_index_k 
 _refln_index_l 
 _refln_F_squared_calc 
 _refln_F_squared_meas 
 _refln_F_squared_sigma 
 _refln_observed_status 
   1   0   0    10740.89    10356.58    262.10 o 
   2   0   0     3463.73     3345.44     55.37 o 
   3   0   0      202.07      215.60      6.52 o 
   4   0   0       28.95       22.43      3.90 o 
   5   0   0     2721.13     2772.75     49.14 o 
   6   0   0     3948.23     3955.78     69.18 o 
   7   0   0      283.58      306.28     12.41 o 
   8   0   0        0.75       -4.81      8.85 o 
   9   0   0       41.08       50.33     19.08 o 
  10   0   0       27.41       32.47     18.01 o 
 -10   1   0       42.65       25.94     17.68 o 
  -9   1   0      180.86      193.45     22.02 o 
  -8   1   0       62.29       68.67     13.85 o 
  -7   1   0     1090.14     1101.61     36.15 o 
  -6   1   0      653.96      656.82     16.85 o 
  -5   1   0        6.31       19.93      5.46 o 
  -4   1   0     1788.65     1827.51     32.85 o 
  -3   1   0     1457.07     1385.64     24.85 o 
  -2   1   0     3050.19     3100.71     72.68 o 
  -1   1   0     1424.31     1362.38     32.14 o 
   1   1   0       18.20        2.31      1.73 o 
   2   1   0    10609.72    10779.43    174.66 o 
   3   1   0      402.72      437.67     12.69 o 
   4   1   0     1487.20     1584.17     29.32 o 
   5   1   0      668.19      728.47     16.80 o 
   6   1   0      107.38      113.55      7.86 o 
   7   1   0       25.89       24.70      7.38 o 
   8   1   0       15.14       15.90      8.62 o 
   9   1   0       31.81       41.15     11.63 o 
  10   1   0        7.17        3.27     13.22 o 
 -10   2   0       15.24       13.02     17.45 o 
  -9   2   0       57.43       24.72     15.07 o 
  -8   2   0       33.32       28.32     13.02 o 
  -7   2   0      209.34      218.41     16.00 o 
  -6   2   0       34.62       35.22      9.24 o 
  -5   2   0       15.05       23.00      7.37 o 
  -4   2   0        5.73       14.09      5.46 o 
  -3   2   0     1055.96     1070.83     28.22 o 
  -2   2   0      742.47      628.31     16.79 o 
  -1   2   0     3360.81     3476.31     56.85 o 
   0   2   0      261.81      311.61      9.70 o 
   1   2   0     1959.42     1911.76     25.85 o 
   2   2   0    23074.30    22377.45    360.61 o 
   3   2   0      239.24      235.74     15.72 o 
   4   2   0     2429.66     2350.57     41.86 o 
   5   2   0       23.82       12.08      4.98 o 
   6   2   0     1791.30     1769.98     34.58 o 
   7   2   0      660.85      651.41     25.42 o 
   8   2   0        0.72       -0.25      8.45 o 
   9   2   0       58.33       40.04     15.04 o 
  10   2   0      150.16      149.19     14.96 o 
 -10   3   0      124.33      105.89     20.11 o 
  -9   3   0        0.54        1.31     14.55 o 
  -8   3   0       23.73       18.99     12.55 o 
  -7   3   0      425.83      428.24     21.13 o 
  -6   3   0     1886.37     1782.36     49.12 o 
  -5   3   0      284.39      323.04     14.69 o 
  -4   3   0      181.77      176.99     10.26 o 
  -3   3   0     1419.88     1387.15     35.41 o 
  -2   3   0     1850.93     1838.53     31.48 o 
  -1   3   0      946.38      901.86     24.00 o 
   0   3   0      228.06      207.79     12.04 o 
   1   3   0     4324.16     4469.06     58.53 o 
   2   3   0     7975.25     8795.56    139.17 o 
   3   3   0     3240.75     3417.90     58.38 o 
   4   3   0     1602.69     1381.22     26.75 o 
   5   3   0     1228.59     1208.18     47.93 o 
   6   3   0        9.52        4.52      9.21 o 
   7   3   0        2.86        6.27      7.51 o 
   8   3   0        2.90        8.78      9.52 o 
   9   3   0      181.13      161.26     14.30 o 
  10   3   0       46.44       40.52     12.31 o 
 -10   4   0       19.93       15.02     21.79 o 
  -9   4   0      164.00      214.12     22.76 o 
  -8   4   0       95.22      129.12     18.01 o 
  -7   4   0      479.51      482.21     23.93 o 
  -6   4   0      498.64      467.38     19.78 o 
  -5   4   0      203.42      184.87     12.27 o 
  -4   4   0      207.86      229.89     11.71 o 
  -3   4   0     1288.32     1251.12     23.12 o 
  -2   4   0      914.87      842.97     15.95 o 
  -1   4   0      408.54      444.21      9.36 o 
   0   4   0     1109.70     1141.31     20.86 o 
   1   4   0      294.30      281.61      5.99 o 
   2   4   0    19422.28    20160.63    225.50 o 
   3   4   0       34.61       31.10      3.73 o 
   4   4   0     1979.44     1984.76     36.74 o 
   5   4   0      315.68      308.66     11.20 o 
   6   4   0      757.45      777.75     19.77 o 
   7   4   0       87.89      117.33     12.34 o 
   8   4   0      149.66      128.88     11.61 o 
   9   4   0        8.52       18.83      9.50 o 
  -9   5   0        7.92       10.50     15.25 o 
  -8   5   0       45.56       40.97     10.96 o 
  -7   5   0      318.22      307.65     19.55 o 
  -6   5   0      893.23      872.94     29.48 o 
  -5   5   0       25.01       32.47      8.82 o 
  -4   5   0       44.37       48.19      5.44 o 
  -3   5   0      117.98      113.93      5.88 o 
  -2   5   0       50.51       57.30      4.05 o 
  -1   5   0     1517.88     1482.13     26.28 o 
   0   5   0      101.33       92.77     11.52 o 
   1   5   0     7048.29     7311.59     95.75 o 
   2   5   0      243.60      249.98      8.58 o 
   3   5   0     3135.58     3102.96     57.85 o 
   4   5   0     7935.64     7808.13    130.32 o 
   5   5   0      298.69      290.11     10.72 o 
   6   5   0      172.59      154.27      9.89 o 
   7   5   0      700.02      689.04     20.14 o 
   8   5   0      171.49      171.58     13.58 o 
   9   5   0       10.42        6.33     12.29 o 
  -9   6   0      264.94      249.57     23.79 o 
  -8   6   0      109.92      113.10     12.05 o 
  -7   6   0        5.98        7.84     10.68 o 
  -6   6   0      493.25      486.52     15.30 o 
  -5   6   0     3306.15     3214.30     56.47 o 
  -4   6   0     1374.19     1529.58     28.86 o 
  -3   6   0     4998.92     5016.41     83.75 o 
  -2   6   0     1077.16      944.46     43.80 o 
  -1   6   0      931.35      870.06     17.19 o 
   0   6   0      455.19      506.42     12.13 o 
   1   6   0      114.31      134.57      5.19 o 
   2   6   0      272.91      260.52      7.48 o 
   3   6   0      996.03      860.38     20.85 o 
   4   6   0     7116.79     6842.68    115.93 o 
   5   6   0      260.80      288.24     12.43 o 
   6   6   0     2094.99     2096.65     67.17 o 
   7   6   0        2.02        7.68     10.14 o 
   8   6   0       79.75       63.83     12.96 o 
   9   6   0       65.07       49.62     15.03 o 
  -8   7   0      117.08       90.69     16.61 o 
  -6   7   0       18.88       16.28     11.38 o 
  -5   7   0      316.76      301.90     18.03 o 
  -4   7   0       55.81       48.24      6.77 o 
  -3   7   0       87.08       75.20     12.95 o 
  -2   7   0      152.61      140.79      9.89 o 
  -1   7   0        9.75       -0.96      4.78 o 
   0   7   0       45.03       50.49      4.68 o 
   1   7   0      183.93      204.65      6.76 o 
   2   7   0     1524.92     1543.08     23.60 o 
   3   7   0     1054.43     1093.14     19.52 o 
   4   7   0      209.14      234.10     10.94 o 
   5   7   0      338.78      352.39     14.66 o 
   6   7   0        0.08        1.10      8.74 o 
   7   7   0      178.05      203.79     14.07 o 
   8   7   0        5.76       -3.85     12.66 o 
  -9   8   0       24.12       14.32     15.72 o 
  -8   8   0       32.03       38.67     16.61 o 
  -7   8   0       98.92      121.38     14.60 o 
  -6   8   0      577.95      588.38     25.38 o 
  -5   8   0       38.92       50.38     12.64 o 
  -4   8   0        0.25      -16.09     10.73 o 
  -3   8   0       53.45       76.04     12.64 o 
  -2   8   0      422.25      401.04     21.09 o 
  -1   8   0      157.74      137.13      9.19 o 
   0   8   0       78.22       65.98      7.13 o 
   1   8   0      873.65      806.07     15.26 o 
   2   8   0        1.59        2.46      4.88 o 
   3   8   0       17.02       18.24      7.87 o 
   4   8   0        4.15        8.64      7.33 o 
   5   8   0      912.03      909.73     23.65 o 
   6   8   0      335.37      313.31     22.51 o 
   7   8   0        1.38        9.40     16.65 o 
   8   8   0       69.69       45.79     14.46 o 
  -8   9   0      431.33      423.34     26.59 o 
  -7   9   0      104.43       96.28     17.31 o 
  -6   9   0      176.45      171.62     17.35 o 
  -5   9   0      149.10      182.72     17.21 o 
  -4   9   0       46.58       71.84     14.51 o 
  -3   9   0     1775.08     1671.62     49.03 o 
  -2   9   0     1283.20     1173.63     71.89 o 
  -1   9   0     2609.45     2624.06     65.77 o 
   0   9   0      136.88      144.32     10.99 o 
   1   9   0       79.86       87.81      8.53 o 
   2   9   0      745.99      767.93     19.27 o 
   3   9   0      251.51      256.15     18.10 o 
   4   9   0      167.62      179.01     12.22 o 
   5   9   0      568.36      551.88     19.44 o 
   6   9   0      743.54      691.53     38.51 o 
   7   9   0       32.10       26.84     12.44 o 
   8   9   0        4.88       -8.34     14.60 o 
  -8  10   0       40.56       26.40     16.37 o 
  -7  10   0       19.79       17.82     17.21 o 
  -6  10   0       17.53       17.03     12.50 o 
  -5  10   0      233.78      263.01     17.82 o 
  -4  10   0      738.63      688.05     19.78 o 
  -3  10   0     1066.80     1001.97     24.37 o 
  -2  10   0        2.34        2.18      8.31 o 
  -1  10   0      230.12      244.68     12.62 o 
   0  10   0      109.89      137.99     26.01 o 
   1  10   0        1.87        2.48      7.83 o 
   2  10   0      318.42      296.03     13.15 o 
   3  10   0       79.12       87.79     14.74 o 
   4  10   0       48.83       59.48     14.69 o 
   5  10   0        0.46       13.25     14.13 o 
   6  10   0      230.68      189.58     20.53 o 
   7  10   0        5.90        8.26     17.96 o 
  -7  11   0      117.71      150.49     21.92 o 
  -6  11   0        8.44        3.87     13.43 o 
  -5  11   0        2.07       -1.68     14.46 o 
  -4  11   0       12.78        0.71     15.91 o 
  -3  11   0      164.35      171.92     11.80 o 
  -2  11   0     3859.99     3883.73     69.01 o 
  -1  11   0     3383.09     3481.87     62.43 o 
   0  11   0        1.14        7.13      9.08 o 
   1  11   0      111.66      110.95     11.33 o 
   2  11   0      241.62      185.99     20.57 o 
   3  11   0      125.42      113.36     16.75 o 
   4  11   0      576.82      591.83     30.00 o 
   5  11   0      299.99      280.45     23.18 o 
   6  11   0       12.83        0.70     16.93 o 
  -6  12   0       17.30        8.02     18.10 o 
  -5  12   0        5.88        8.68     13.29 o 
  -4  12   0      112.93      104.31     15.63 o 
  -3  12   0       40.51       48.35     16.47 o 
  -2  12   0       52.48       65.73     10.77 o 
  -1  12   0      199.48      207.23     33.70 o 
   0  12   0       42.64       45.26     10.75 o 
   1  12   0       25.68       28.89     11.06 o 
   2  12   0      265.41      254.00     23.70 o 
   3  12   0      269.39      310.45     23.42 o 
   4  12   0        3.72        4.76     16.19 o 
   5  12   0       22.61        9.33     17.40 o 
  -5  13   0        1.98       -4.48     15.21 o 
  -4  13   0      155.33      155.85     18.57 o 
  -3  13   0        2.31        5.74     13.81 o 
  -2  13   0       49.53       81.21     12.12 o 
  -1  13   0      316.24      293.99     19.41 o 
   0  13   0       10.05       -1.56     11.50 o 
   1  13   0       28.39       14.28     12.46 o 
   2  13   0        9.58        8.16     15.77 o 
   3  13   0       75.59       84.85     19.17 o 
   4  13   0       22.25       26.08     18.71 o 
  -4  14   0       76.99       77.39     18.29 o 
  -3  14   0      134.81      187.67     20.43 o 
  -2  14   0       36.13       11.09     13.39 o 
  -1  14   0       63.54       50.82     13.26 o 
   0  14   0       56.08       38.87     18.59 o 
   1  14   0      156.59      170.13     24.68 o 
   2  14   0      179.51      220.00     23.70 o 
   3  14   0      271.93      257.69     28.74 o 
  -1  15   0       60.52       80.19     16.78 o 
   0  15   0      366.99      354.11     27.80 o 
  -1 -15   1      204.68      214.26     27.62 o 
   0 -15   1        1.25       -2.19     13.71 o 
   1 -15   1        4.02        9.33     21.09 o 
  -3 -14   1        3.85       -3.50     18.19 o 
  -2 -14   1       79.11       51.22     18.47 o 
  -1 -14   1       20.81        9.70     20.39 o 
   0 -14   1      558.96      663.47     28.50 o 
   1 -14   1      826.21      774.70     34.85 o 
   2 -14   1        0.56       -2.57     18.29 o 
   3 -14   1       25.31        7.32     15.81 o 
   4 -14   1        3.96       -0.47     16.37 o 
  -5 -13   1      102.76       71.09     20.48 o 
  -4 -13   1       10.52        3.03     17.17 o 
  -3 -13   1       63.34       78.46     18.19 o 
  -2 -13   1      279.16      338.39     26.40 o 
  -1 -13   1      264.12      240.66     14.62 o 
   0 -13   1     1563.42     1705.20     50.89 o 
   1 -13   1      226.70      224.75     14.76 o 
   2 -13   1      221.61      234.41     19.36 o 
   3 -13   1       12.16       10.73     17.31 o 
   4 -13   1      525.09      461.36     27.94 o 
   5 -13   1      735.34      699.97     32.05 o 
  -6 -12   1      155.78      168.92     26.59 o 
  -5 -12   1      165.11      142.33     20.62 o 
  -4 -12   1       63.85       25.24     16.14 o 
  -3 -12   1       30.22       22.44     15.16 o 
  -2 -12   1      850.61      963.95     39.00 o 
  -1 -12   1      226.70      255.70     39.49 o 
   0 -12   1       46.31       44.97     10.17 o 
   1 -12   1        2.34        7.65      9.99 o 
   2 -12   1       51.69       31.86     11.91 o 
   3 -12   1       91.24       81.64     14.55 o 
   4 -12   1      331.26      242.53     19.45 o 
   5 -12   1       23.20       19.13     13.95 o 
   6 -12   1        0.30       -4.80     14.60 o 
  -6 -11   1       32.91       37.74     17.40 o 
  -5 -11   1      104.12      100.72     17.96 o 
  -4 -11   1       80.81       88.12     16.28 o 
  -3 -11   1       81.67       53.74     14.74 o 
  -2 -11   1      163.79      136.88     10.73 o 
  -1 -11   1       80.68      101.53     10.47 o 
   0 -11   1       52.48       46.55      8.70 o 
   1 -11   1      568.10      637.77     19.03 o 
   2 -11   1      711.24      803.75     22.25 o 
   3 -11   1       12.53       21.06     10.19 o 
   4 -11   1      213.41      199.84     16.93 o 
   5 -11   1       93.65       94.18     14.79 o 
   6 -11   1       99.08       86.16     15.67 o 
   7 -11   1       50.64       46.23     19.64 o 
  -7 -10   1       28.61       34.57     21.13 o 
  -6 -10   1      163.71      174.33     19.83 o 
  -5 -10   1      432.32      463.13     27.52 o 
  -4 -10   1      144.89      123.43     15.95 o 
  -3 -10   1       15.34        5.78     11.80 o 
  -2 -10   1      766.31      784.83     37.02 o 
  -1 -10   1     1028.63     1057.89     24.10 o 
   0 -10   1      697.80      724.20     19.47 o 
   1 -10   1     1618.04     1670.72     67.03 o 
   2 -10   1     2288.02     2319.08     59.17 o 
   3 -10   1       93.32      101.24     13.34 o 
   4 -10   1        1.58       -7.32     12.41 o 
   5 -10   1      603.12      537.30     24.44 o 
   6 -10   1       27.50       13.53     15.21 o 
   7 -10   1       26.95       34.57     14.51 o 
   8 -10   1       73.27       46.60     20.25 o 
  -8  -9   1       77.54       90.82     25.10 o 
  -7  -9   1      314.21      319.95     19.61 o 
  -6  -9   1        6.64        9.67     11.03 o 
  -5  -9   1      180.06      148.16     12.43 o 
  -4  -9   1      677.68      692.00     61.65 o 
  -3  -9   1       70.30       26.26     16.98 o 
  -2  -9   1      190.93      190.21     13.50 o 
  -1  -9   1      539.15      500.46     15.41 o 
   0  -9   1       20.45       16.50      7.21 o 
   1  -9   1      397.42      444.49     20.32 o 
   2  -9   1      977.59      883.58     29.62 o 
   3  -9   1      287.52      281.94     26.47 o 
   4  -9   1     1592.08     1630.74     41.35 o 
   5  -9   1      106.05      111.26     13.34 o 
   6  -9   1       73.17       38.11     12.27 o 
   7  -9   1        1.48       -0.33     12.36 o 
   8  -9   1       35.71       14.60     14.79 o 
  -8  -8   1        7.16       10.00     12.22 o 
  -7  -8   1      114.20       84.70     12.31 o 
  -6  -8   1      107.29       89.26     21.16 o 
  -5  -8   1       22.27       25.72      8.54 o 
  -4  -8   1       31.31       31.68      8.38 o 
  -3  -8   1      269.25      272.65     11.74 o 
  -2  -8   1     1714.10     1680.86     25.93 o 
  -1  -8   1      192.91      197.17     12.81 o 
   0  -8   1      335.91      337.07      9.20 o 
   1  -8   1      601.48      624.90     16.27 o 
   2  -8   1      854.97      905.26     20.77 o 
   3  -8   1      152.19      176.31     18.12 o 
   4  -8   1     4767.65     4581.40     77.05 o 
   5  -8   1     1165.83     1202.05     36.90 o 
   6  -8   1       51.55       22.72     10.82 o 
   7  -8   1       10.33        7.32     11.62 o 
   8  -8   1        7.67       20.53     16.56 o 
  -9  -7   1        3.00        5.17     14.37 o 
  -8  -7   1      257.81      255.42     16.17 o 
  -7  -7   1      365.37      372.92     16.68 o 
  -6  -7   1       74.15       59.19      9.78 o 
  -5  -7   1     2363.82     2259.45     44.48 o 
  -4  -7   1      466.04      410.81     16.54 o 
  -3  -7   1       59.98       44.48      5.25 o 
  -2  -7   1     1700.65     1627.18     24.58 o 
  -1  -7   1     2728.19     2526.79     35.76 o 
   0  -7   1     1365.92     1454.02     22.22 o 
   1  -7   1      432.24      430.69      9.55 o 
   2  -7   1     1269.75     1123.01     28.87 o 
   3  -7   1     1739.91     1733.25     25.92 o 
   4  -7   1     3486.67     3384.01     47.31 o 
   5  -7   1       40.69       34.68      5.62 o 
   6  -7   1      187.75      193.07     10.51 o 
   7  -7   1      123.46       97.51     10.16 o 
   8  -7   1       55.83       32.75     15.25 o 
  -9  -6   1      123.75      116.56     14.80 o 
  -8  -6   1       54.10       45.08     11.58 o 
  -7  -6   1     1120.52     1067.24     27.27 o 
  -6  -6   1       40.42       50.39      9.11 o 
  -5  -6   1      406.21      401.94     33.03 o 
  -4  -6   1       65.63       65.91      7.24 o 
  -3  -6   1      413.99      363.72     14.99 o 
  -2  -6   1      260.40      289.23      7.53 o 
  -1  -6   1     2066.36     2331.56     32.81 o 
   0  -6   1       24.04       39.36      3.87 o 
   1  -6   1       23.54       29.07      3.86 o 
   2  -6   1        5.75        3.73      3.50 o 
   3  -6   1      579.58      564.07     11.04 o 
   4  -6   1       85.16       88.14      6.98 o 
   5  -6   1      471.56      418.89     10.59 o 
   6  -6   1      992.46     1000.09     18.52 o 
   7  -6   1      127.84      128.45     12.60 o 
   8  -6   1        2.07       -8.43     10.15 o 
   9  -6   1       28.25       31.95     16.84 o 
  -9  -5   1      112.61      124.87     14.43 o 
  -8  -5   1      151.61      132.39     12.78 o 
  -7  -5   1      600.41      507.18     17.93 o 
  -6  -5   1       13.06        6.38      7.45 o 
  -5  -5   1      207.57      198.01     10.12 o 
  -4  -5   1       44.21       31.92      4.99 o 
  -3  -5   1      166.51      178.52      9.04 o 
  -2  -5   1     1549.14     1745.93     25.09 o 
  -1  -5   1     7830.51     7704.62    100.72 o 
   0  -5   1     1286.07     1331.35     19.60 o 
   1  -5   1        4.53        0.64      3.14 o 
   2  -5   1     1641.28     1516.51     21.95 o 
   3  -5   1     5542.11     5568.37     92.21 o 
   4  -5   1      402.54      370.06     10.55 o 
   5  -5   1     2294.00     2382.41     61.34 o 
   6  -5   1     1825.77     1830.26     34.57 o 
   7  -5   1        1.44        3.76      8.43 o 
   8  -5   1        1.26       -7.74     12.92 o 
   9  -5   1      168.81      177.17     23.04 o 
  -9  -4   1      227.26      241.80     16.07 o 
  -8  -4   1      883.73      895.43     25.05 o 
  -7  -4   1      365.10      393.07     15.40 o 
  -6  -4   1        1.31        1.56      5.38 o 
  -5  -4   1       76.16       87.85      5.60 o 
  -4  -4   1     1694.33     1785.80     68.74 o 
  -3  -4   1    12742.60    12925.88    167.26 o 
  -2  -4   1     2585.66     2519.98     54.89 o 
  -1  -4   1      119.03      139.91      4.15 o 
   0  -4   1      736.68      709.50     11.64 o 
   1  -4   1       22.22       31.17      2.86 o 
   2  -4   1        5.33        3.28      2.82 o 
   3  -4   1     2495.77     2261.69     39.15 o 
   4  -4   1     3487.61     3575.73     86.39 o 
   5  -4   1        8.77        0.00      8.58 o 
   6  -4   1     1235.35     1223.21     24.93 o 
   7  -4   1      187.28      185.61     10.79 o 
   8  -4   1      391.29      426.56     25.10 o 
   9  -4   1      505.74      473.35     29.20 o 
  10  -4   1        3.79        2.15     18.29 o 
 -10  -3   1       31.38       33.51     14.22 o 
  -9  -3   1        0.78        1.51     12.36 o 
  -8  -3   1       96.06       79.48     13.39 o 
  -7  -3   1        8.11       12.93      8.09 o 
  -6  -3   1        6.44        8.81      6.12 o 
  -5  -3   1       12.69       21.32      5.43 o 
  -4  -3   1       34.73       47.28      5.04 o 
  -3  -3   1     4065.89     3904.72     66.35 o 
  -2  -3   1       14.63       15.96      2.37 o 
  -1  -3   1    11492.95    11275.62    145.32 o 
   0  -3   1        0.04       -0.19      1.78 o 
   1  -3   1     2692.46     2675.30     35.75 o 
   2  -3   1      459.15      506.10     10.39 o 
   3  -3   1      653.80      706.40     20.48 o 
   4  -3   1      239.52      246.68     12.41 o 
   5  -3   1     3195.65     3180.29     79.44 o 
   6  -3   1      242.69      232.51      9.47 o 
   7  -3   1        4.75        9.41      7.46 o 
   8  -3   1      291.59      301.26     20.39 o 
   9  -3   1      277.20      306.72     23.04 o 
  10  -3   1       33.79       22.62     18.85 o 
 -10  -2   1        5.93        7.42     15.17 o 
  -9  -2   1        2.68        1.25     10.12 o 
  -8  -2   1       23.93       14.41      9.26 o 
  -7  -2   1      640.25      671.16     39.42 o 
  -6  -2   1       17.22       20.38      6.18 o 
  -5  -2   1      169.85      182.25     12.27 o 
  -4  -2   1      122.87      115.87      5.67 o 
  -3  -2   1     1124.40      983.86     19.03 o 
  -2  -2   1     2256.81     2461.71     34.06 o 
  -1  -2   1    18136.61    18096.57    231.87 o 
   0  -2   1        3.47       -1.98      1.32 o 
   1  -2   1      281.57      222.72      5.28 o 
   2  -2   1     1396.27     1386.78     34.43 o 
   3  -2   1     2624.57     2430.36     59.38 o 
   4  -2   1      823.20      794.85     24.02 o 
   5  -2   1        5.64        6.39      6.95 o 
   6  -2   1      849.56      842.91     18.92 o 
   7  -2   1      878.26      853.86     30.97 o 
   8  -2   1     1539.95     1568.15     49.07 o 
   9  -2   1       12.69       27.71     15.53 o 
  10  -2   1        0.71       -3.27     17.49 o 
 -10  -1   1       99.00       85.88     26.87 o 
  -9  -1   1       90.90       89.85     12.49 o 
  -8  -1   1      421.68      409.46     16.14 o 
  -7  -1   1        1.36        0.42      6.91 o 
  -6  -1   1     1724.56     1768.42     34.50 o 
  -4  -1   1        4.39       -0.80      3.54 o 
  -3  -1   1     2490.66     2259.35     39.17 o 
  -2  -1   1       16.24       14.86      2.33 o 
  -1  -1   1      718.01      790.75     13.57 o 
   0  -1   1     6167.55     6325.22    134.63 o 
   1  -1   1      702.62      744.93     12.99 o 
   2  -1   1      360.42      395.94      6.52 o 
   3  -1   1     1564.95     1512.46     26.91 o 
   4  -1   1      223.52      204.32      9.87 o 
   5  -1   1      361.69      388.86     13.99 o 
   6  -1   1      173.44      177.74      6.86 o 
   7  -1   1     1071.17     1068.80     24.43 o 
   8  -1   1      243.99      233.80     18.89 o 
   9  -1   1      140.84      137.38     18.47 o 
  10  -1   1       70.31       30.14     18.43 o 
 -10   0   1       30.67       31.35     17.68 o 
  -9   0   1       22.10       32.47     14.93 o 
  -8   0   1        5.35       -4.94      8.01 o 
  -7   0   1      158.44      183.86     10.80 o 
  -6   0   1        8.28       19.04      8.58 o 
  -5   0   1     2136.49     2179.52     39.66 o 
  -4   0   1       50.32       92.22     19.43 o 
  -3   0   1     2413.69     2322.37     39.96 o 
  -2   0   1      757.80      848.53     15.44 o 
  -1   0   1     1276.38     1447.11     24.51 o 
   1   0   1     1701.59     1816.60     61.81 o 
   2   0   1      805.86      809.94     11.65 o 
   3   0   1     3932.62     3571.13     47.33 o 
   4   0   1       24.51       30.97      3.25 o 
   5   0   1        7.26        8.44      3.92 o 
   6   0   1        5.44        6.13      6.24 o 
   7   0   1       39.06       24.52      8.05 o 
   8   0   1       90.70       99.83     11.10 o 
   9   0   1      214.01      204.18     13.80 o 
  10   0   1      217.03      242.81     24.07 o 
 -10   1   1       17.94       34.99     18.01 o 
  -9   1   1       70.34       57.38     15.53 o 
  -8   1   1      284.98      250.83     18.75 o 
  -6   1   1      168.05      156.04     12.27 o 
  -5   1   1      115.28      128.89      9.89 o 
  -4   1   1      923.69      849.52     24.68 o 
  -3   1   1      519.13      428.98     13.85 o 
  -2   1   1    12119.92    11823.87    269.63 o 
  -1   1   1     4313.46     4368.44    101.09 o 
   0   1   1    11113.02    10640.71    243.74 o 
   1   1   1    14631.78    14716.23    237.17 o 
   2   1   1        4.05       -4.44      2.96 o 
   3   1   1     1327.75     1315.45     24.18 o 
   4   1   1       42.17       32.40      6.81 o 
   5   1   1      172.80      228.68      8.87 o 
   6   1   1      255.35      316.09     21.02 o 
   7   1   1     1404.27     1420.64     30.70 o 
   8   1   1      405.59      418.38     16.43 o 
   9   1   1       26.72       20.55     10.53 o 
  10   1   1      398.36      367.83     42.47 o 
 -10   2   1      110.77      147.41     20.67 o 
  -9   2   1      299.20      280.83     21.32 o 
  -8   2   1       12.71       17.82     12.08 o 
  -7   2   1      214.71      222.75     15.63 o 
  -6   2   1      364.92      382.24     17.63 o 
  -5   2   1     3433.27     3249.94     80.24 o 
  -4   2   1        2.77        1.35      4.99 o 
  -3   2   1      679.14      750.49     20.76 o 
  -2   2   1     1655.90     1763.70     42.17 o 
  -1   2   1     3698.22     3506.93     82.06 o 
   0   2   1      967.89      989.94     25.42 o 
   1   2   1    41481.27    38948.36    626.92 o 
   2   2   1      275.14      292.40      7.66 o 
   3   2   1     4947.04     4929.77     82.28 o 
   4   2   1     2783.97     2761.15     48.57 o 
   5   2   1      596.88      559.47     14.56 o 
   6   2   1      212.16      197.85     10.21 o 
   7   2   1       12.12        6.65      7.36 o 
   8   2   1       20.42        9.29      8.77 o 
   9   2   1        0.08        2.51     10.26 o 
  10   2   1        5.42        5.50     12.66 o 
 -10   3   1       15.95       24.72     21.41 o 
  -9   3   1       35.38       27.90     17.68 o 
  -8   3   1       33.32       37.46     12.83 o 
  -7   3   1       16.41       32.19     10.64 o 
  -6   3   1      789.01      733.09     25.28 o 
  -5   3   1      137.47      123.76     10.64 o 
  -4   3   1      174.97      172.46      9.24 o 
  -3   3   1      151.52      183.38      8.58 o 
  -2   3   1      953.16     1128.20     21.72 o 
  -1   3   1     4777.11     4802.79    112.42 o 
   0   3   1      250.59      230.54     10.92 o 
   1   3   1     3886.90     4078.27     67.68 o 
   2   3   1     1776.69     1797.12     24.73 o 
   3   3   1     3315.65     3126.64     53.83 o 
   4   3   1      197.63      166.95      9.52 o 
   5   3   1      322.68      350.34     11.69 o 
   6   3   1       48.89       58.53     11.59 o 
   7   3   1       93.90       97.37      9.38 o 
   8   3   1       23.07        7.05      9.07 o 
   9   3   1       42.51       44.50     11.21 o 
 -10   4   1       21.20       37.27     21.92 o 
  -9   4   1      262.54      273.83     23.51 o 
  -8   4   1        4.90        4.71     14.79 o 
  -7   4   1       39.73       34.05     10.64 o 
  -6   4   1      479.71      503.25     20.11 o 
  -5   4   1      980.21     1017.79     30.18 o 
  -4   4   1     2371.03     2372.33     58.59 o 
  -3   4   1     1750.69     1594.08     28.58 o 
  -2   4   1      391.36      332.17     12.18 o 
  -1   4   1      623.51      578.35     18.33 o 
   0   4   1      758.60      794.62     24.21 o 
   1   4   1     2160.88     1940.25     51.62 o 
   2   4   1    11723.69    11843.19    153.07 o 
   3   4   1     3299.42     3588.24     61.69 o 
   4   4   1       95.25       86.57      6.86 o 
   5   4   1      166.26      162.60      8.69 o 
   6   4   1       25.89       20.66      7.01 o 
   7   4   1      124.02      156.89     10.92 o 
   8   4   1      608.92      614.39     20.24 o 
   9   4   1       13.53       14.18     11.18 o 
 -10   5   1       22.01       33.82     18.33 o 
  -9   5   1      169.93      152.22     18.33 o 
  -8   5   1      223.98      242.48     18.24 o 
  -7   5   1        3.93        3.78      9.94 o 
  -6   5   1      606.44      661.02     24.49 o 
  -5   5   1     1926.65     1976.56     51.31 o 
  -4   5   1      612.60      602.58     23.53 o 
  -3   5   1      186.37      193.49      7.16 o 
  -2   5   1      618.96      605.95     12.46 o 
  -1   5   1      331.54      324.30     14.09 o 
   0   5   1      172.91      193.30      8.93 o 
   1   5   1     1310.34     1359.92     25.46 o 
   2   5   1     1327.58     1528.50     22.30 o 
   3   5   1     4140.40     4277.17     72.50 o 
   4   5   1      351.91      346.37     17.21 o 
   5   5   1      182.93      175.92      9.44 o 
   6   5   1      277.30      228.73     11.56 o 
   7   5   1       20.58        4.92      8.32 o 
   8   5   1       62.48       53.84     17.14 o 
   9   5   1        0.05       -4.74     12.52 o 
  -8   6   1      132.03      144.43     15.95 o 
  -7   6   1        4.45       11.76     12.46 o 
  -6   6   1       64.01       56.90      9.17 o 
  -5   6   1       16.41        7.33      6.18 o 
  -4   6   1       59.76       75.80      9.33 o 
  -3   6   1        6.79       11.17      4.52 o 
  -2   6   1       47.00       41.66      7.98 o 
  -1   6   1       11.12        6.76      9.52 o 
   0   6   1     1172.49     1229.57     36.34 o 
   1   6   1     3658.85     3786.23     64.78 o 
   2   6   1      580.18      623.60     11.70 o 
   3   6   1      922.17     1003.25     16.42 o 
   4   6   1     1468.66     1442.39     29.25 o 
   5   6   1       83.49       85.27      8.24 o 
   6   6   1      219.87      213.48     12.22 o 
   7   6   1      501.54      513.15     18.80 o 
   8   6   1      273.50      285.54     16.33 o 
   9   6   1       27.18       13.10     13.41 o 
  -9   7   1      154.43      141.53     20.71 o 
  -7   7   1       47.69       48.19     12.18 o 
  -6   7   1       29.01       45.90     12.88 o 
  -5   7   1     2038.62     1961.59     53.32 o 
  -4   7   1     3133.81     3244.48     82.06 o 
  -3   7   1      598.62      594.49     23.23 o 
  -2   7   1      142.44      138.92     11.71 o 
  -1   7   1      215.39      217.24     15.86 o 
   0   7   1      649.96      769.71     27.57 o 
   1   7   1      453.69      385.15     11.68 o 
   2   7   1     1475.16     1502.23     35.07 o 
   3   7   1      195.83      227.33     10.52 o 
   4   7   1       21.92       31.91      7.47 o 
   5   7   1     6932.71     6768.02    116.72 o 
   6   7   1       18.26       26.92     10.20 o 
   7   7   1      111.68      109.96     16.82 o 
   8   7   1       82.59       71.08     13.19 o 
  -9   8   1       18.19       15.07     19.45 o 
  -7   8   1       81.91      118.35     14.69 o 
  -6   8   1      149.82      171.25     14.88 o 
  -5   8   1      443.21      468.91     23.04 o 
  -4   8   1      120.68      163.92     15.49 o 
  -3   8   1       40.65       41.10     12.55 o 
  -2   8   1     1411.15     1374.46     41.19 o 
  -1   8   1     1568.02     1528.92     46.28 o 
   0   8   1      806.63      850.92     30.79 o 
   1   8   1       82.24      105.62     12.20 o 
   2   8   1       25.23       23.41      5.75 o 
   3   8   1      118.66      124.10      9.75 o 
   4   8   1      694.90      702.14     20.10 o 
   5   8   1      273.75      227.58     14.97 o 
   6   8   1       30.97       36.62     11.49 o 
   7   8   1      356.49      333.95     17.36 o 
   8   8   1        0.29       -0.53     12.94 o 
  -8   9   1       10.21       14.37     14.88 o 
  -6   9   1      129.07      133.79     17.63 o 
  -5   9   1      108.93      101.41     16.00 o 
  -4   9   1        9.29       24.58     14.27 o 
  -3   9   1       20.86       21.60     13.95 o 
  -2   9   1      357.11      341.05     21.74 o 
  -1   9   1      315.74      364.05     21.04 o 
   0   9   1      142.05      134.48      9.78 o 
   1   9   1      248.25      235.16     11.54 o 
   2   9   1      438.21      466.51     26.22 o 
   3   9   1        0.95       10.08     12.18 o 
   4   9   1       45.89       53.60     13.81 o 
   5   9   1       76.61       88.38     11.90 o 
   6   9   1      677.91      670.60     23.52 o 
   7   9   1      245.91      214.77     22.76 o 
  -8  10   1       39.98       34.24     16.79 o 
  -7  10   1      100.75       58.87     15.30 o 
  -5  10   1     1042.67     1067.79     38.91 o 
  -4  10   1      232.93      221.02     19.59 o 
  -3  10   1        3.37       11.24     15.91 o 
  -2  10   1      695.78      725.39     30.42 o 
  -1  10   1     2941.72     3054.43     82.20 o 
   0  10   1      748.88      825.41     22.60 o 
   1  10   1      202.98      190.82     11.28 o 
   2  10   1      112.75      136.95     10.22 o 
   3  10   1       65.35       20.43     16.42 o 
   4  10   1       96.76      133.28     17.21 o 
   5  10   1      417.90      392.50     27.15 o 
   6  10   1      842.19      781.18     36.29 o 
   7  10   1       63.03       43.57     19.83 o 
  -7  11   1      428.60      458.89     28.55 o 
  -6  11   1      296.20      332.33     21.74 o 
  -5  11   1        4.16       11.24     17.63 o 
  -4  11   1        5.69       20.76     15.07 o 
  -3  11   1      110.35      106.64     17.54 o 
  -2  11   1      856.80      887.91     35.31 o 
  -1  11   1      628.50      647.47     20.85 o 
   0  11   1      214.58      221.77     12.98 o 
   1  11   1      223.89      223.19     13.78 o 
   2  11   1       58.91       49.82     15.25 o 
   3  11   1      105.49       97.22     19.92 o 
   4  11   1       34.48       31.91     16.00 o 
   5  11   1       20.54       13.76     16.19 o 
   6  11   1        5.57       -2.71     17.49 o 
  -6  12   1        3.87       15.30     15.07 o 
  -5  12   1        0.11        4.57     15.81 o 
  -4  12   1      152.99      120.63     25.19 o 
  -3  12   1       81.01       78.31     12.00 o 
  -2  12   1      202.78      196.44     15.00 o 
  -1  12   1      468.17      465.57     31.42 o 
   0  12   1       18.37       18.67     16.51 o 
   1  12   1      160.37      142.68     12.62 o 
   2  12   1      224.00      263.85     22.20 o 
   3  12   1       89.80      113.54     19.08 o 
   4  12   1       26.70       -2.52     16.61 o 
   5  12   1       63.56       91.53     24.16 o 
  -5  13   1      157.10      175.17     19.87 o 
  -4  13   1       83.80       69.18     19.55 o 
  -3  13   1        6.82        4.47     12.30 o 
  -2  13   1       32.13       31.07     12.59 o 
  -1  13   1      498.65      543.77     20.50 o 
   0  13   1     1015.16     1031.97     41.14 o 
   1  13   1       50.41       65.82     18.05 o 
   2  13   1       77.99       63.72     21.65 o 
   3  13   1       32.52       47.63     18.85 o 
   4  13   1      200.61      231.57     24.96 o 
  -4  14   1       11.82       11.52     16.89 o 
  -3  14   1      233.21      256.15     22.16 o 
  -2  14   1       99.56      117.29     22.25 o 
  -1  14   1       75.93       73.16     13.71 o 
   0  14   1       22.12       38.75     13.33 o 
   1  14   1        5.00      -29.39     21.27 o 
   2  14   1        4.11       18.61     18.94 o 
  -1 -15   2      185.11      163.46     25.52 o 
   0 -15   2       30.05       24.58     20.29 o 
   1 -15   2       68.60      115.69     22.95 o 
   2 -15   2      199.94      212.77     25.66 o 
  -3 -14   2      247.10      219.06     23.04 o 
  -2 -14   2      131.25      184.82     21.41 o 
  -1 -14   2        4.33        6.89     11.72 o 
   0 -14   2       32.51       32.96     13.36 o 
   1 -14   2       93.10      110.37     17.96 o 
   2 -14   2      727.90      848.59     34.89 o 
   3 -14   2      161.31      203.25     24.02 o 
   4 -14   2        0.26       -3.50     16.47 o 
  -5 -13   2       80.31       67.41     19.92 o 
  -4 -13   2       24.16       18.29     20.62 o 
  -3 -13   2      229.92      248.78     24.68 o 
  -2 -13   2        6.75        1.40     14.88 o 
  -1 -13   2        2.86        9.29     10.41 o 
   0 -13   2        2.18        4.72     11.76 o 
   1 -13   2      402.22      357.84     21.97 o 
   2 -13   2       39.17       49.77     15.07 o 
   3 -13   2      349.84      382.94     25.80 o 
   4 -13   2      195.51      201.85     20.11 o 
   5 -13   2        0.46       -1.91     15.02 o 
  -6 -12   2      102.18      103.23     20.85 o 
  -5 -12   2       86.95       57.61     17.87 o 
  -4 -12   2      334.04      352.34     24.30 o 
  -3 -12   2      145.77      150.40     20.43 o 
  -2 -12   2      200.31      233.18     14.04 o 
  -1 -12   2       18.26       -5.91      9.31 o 
   0 -12   2      158.34      173.22     29.86 o 
   1 -12   2      654.83      690.58     27.69 o 
   2 -12   2      759.09      809.64     30.93 o 
   3 -12   2       10.32       -1.49     15.16 o 
   4 -12   2       32.90       17.03     13.71 o 
   5 -12   2       72.09       79.91     16.23 o 
   6 -12   2       33.27       36.62     15.77 o 
  -7 -11   2       17.53       10.36     18.29 o 
  -6 -11   2        6.62        3.97     16.28 o 
  -5 -11   2      655.44      688.68     32.19 o 
  -4 -11   2      867.98      836.09     34.01 o 
  -3 -11   2        5.51        0.56     12.32 o 
  -2 -11   2       73.82       58.31     10.07 o 
  -1 -11   2      401.30      389.86     38.02 o 
   0 -11   2      402.73      468.47     16.24 o 
   1 -11   2     1212.94     1343.36     30.74 o 
   2 -11   2      560.19      601.41     19.03 o 
   3 -11   2     1152.76     1042.56     35.13 o 
   4 -11   2      170.33      183.28     18.52 o 
   5 -11   2      137.20      169.15     19.08 o 
   6 -11   2      228.74      301.96     21.51 o 
   7 -11   2       10.01       19.64     15.72 o 
  -7 -10   2        4.85       10.83     13.34 o 
  -6 -10   2       75.95       82.26     12.46 o 
  -5 -10   2       65.23       33.96     11.15 o 
  -4 -10   2        3.20        3.78     11.90 o 
  -3 -10   2       17.36       12.74     13.99 o 
  -2 -10   2      471.26      479.47     28.85 o 
  -1 -10   2     1017.25     1004.55     23.46 o 
   0 -10   2      295.53      310.44     13.21 o 
   1 -10   2      734.99      773.12     20.17 o 
   2 -10   2      400.36      477.82     21.37 o 
   3 -10   2       83.84       91.53     13.02 o 
   4 -10   2      105.51      109.25     13.76 o 
   5 -10   2      138.02      145.45     15.53 o 
   6 -10   2       11.66        6.44     12.64 o 
   7 -10   2       42.53       43.38     15.07 o 
  -8  -9   2      106.43      100.74     14.96 o 
  -7  -9   2      142.47      132.02     20.60 o 
  -6  -9   2       33.96       28.37     10.45 o 
  -5  -9   2      381.63      384.13     15.64 o 
  -4  -9   2     1047.42     1046.68     30.67 o 
  -3  -9   2       25.83       23.30      6.60 o 
  -2  -9   2      377.49      422.85     11.31 o 
  -1  -9   2     3514.72     3637.22     67.41 o 
   0  -9   2      289.13      282.06     10.96 o 
   1  -9   2      702.32      766.56     19.10 o 
   2  -9   2     1276.32     1301.16     47.89 o 
   3  -9   2      371.56      402.90     14.16 o 
   4  -9   2        2.17        5.55      9.52 o 
   5  -9   2      375.15      373.52     19.92 o 
   6  -9   2      519.56      556.06     25.00 o 
   7  -9   2       46.19       43.38     16.61 o 
   8  -9   2      322.42      289.69     23.84 o 
  -8  -8   2       93.13       96.02     14.98 o 
  -7  -8   2       84.25       74.59     11.99 o 
  -6  -8   2       66.96      101.63     11.86 o 
  -5  -8   2       93.88       87.53     13.43 o 
  -4  -8   2     1170.62     1184.52     26.88 o 
  -3  -8   2       50.02       49.59      8.13 o 
  -2  -8   2       20.79       21.04      5.97 o 
  -1  -8   2     2522.18     2528.03     36.39 o 
   0  -8   2      641.94      594.17     12.11 o 
   1  -8   2       58.94       65.32      6.00 o 
   2  -8   2        0.68       -1.78      4.88 o 
   3  -8   2       16.40       27.46      5.63 o 
   4  -8   2       47.22       46.62      8.40 o 
   5  -8   2       11.31       23.04     12.18 o 
   6  -8   2      625.63      555.36     25.33 o 
   7  -8   2       27.86       37.74     15.16 o 
   8  -8   2      441.86      413.59     25.10 o 
  -9  -7   2        5.83        9.55     13.28 o 
  -8  -7   2      157.40      125.07     25.49 o 
  -7  -7   2      366.84      406.76     23.11 o 
  -6  -7   2       92.92       82.80     10.06 o 
  -5  -7   2      348.69      350.20     21.30 o 
  -4  -7   2      645.75      598.95     17.14 o 
  -3  -7   2        5.56       12.81      5.03 o 
  -2  -7   2      561.25      629.93     12.23 o 
  -1  -7   2      526.07      629.12     11.92 o 
   0  -7   2      121.95      136.21      6.24 o 
   1  -7   2      185.97      197.77      6.95 o 
   2  -7   2      223.42      201.92      6.94 o 
   3  -7   2       20.24       34.85      4.97 o 
   4  -7   2       47.72       67.52      9.22 o 
   5  -7   2     1085.79     1079.98     41.77 o 
   6  -7   2      126.10      135.72     10.49 o 
   7  -7   2       48.73       45.49     10.33 o 
   8  -7   2       39.77       36.41     11.95 o 
  -9  -6   2       41.64       38.08     13.02 o 
  -8  -6   2       66.24       61.70     11.60 o 
  -7  -6   2      698.30      676.02     36.53 o 
  -6  -6   2      294.91      282.07     23.81 o 
  -5  -6   2      245.56      256.32     21.02 o 
  -4  -6   2     1541.68     1551.94     36.05 o 
  -3  -6   2       37.17       50.43      4.55 o 
  -2  -6   2     2136.78     2362.39     33.44 o 
  -1  -6   2      460.38      401.77     10.12 o 
   0  -6   2      630.02      589.50     10.91 o 
   1  -6   2      247.61      298.23      7.54 o 
   2  -6   2     2202.76     2110.01     30.62 o 
   3  -6   2     3118.51     3212.04     44.48 o 
   4  -6   2      194.48      223.65      7.53 o 
   5  -6   2     2724.85     2746.43     39.62 o 
   6  -6   2      773.83      854.22     40.63 o 
   7  -6   2       18.26       14.53      8.47 o 
   8  -6   2       42.47       35.55     17.63 o 
   9  -6   2      101.42       98.80     19.13 o 
  -9  -5   2      176.33      164.17     23.79 o 
  -8  -5   2        0.57        2.49      9.98 o 
  -7  -5   2      153.35      126.54     15.32 o 
  -6  -5   2     1032.96     1047.37     24.97 o 
  -5  -5   2      128.06      101.71     10.50 o 
  -4  -5   2       31.98       42.24      7.44 o 
  -3  -5   2      272.52      276.69      7.15 o 
  -2  -5   2      457.19      578.08     16.92 o 
  -1  -5   2     1921.74     1921.35     27.14 o 
   0  -5   2      613.42      609.98     14.96 o 
   1  -5   2     1212.13     1216.99     18.27 o 
   2  -5   2      714.31      676.89     11.58 o 
   3  -5   2      735.58      754.80     12.84 o 
   4  -5   2     1280.48     1266.66     19.94 o 
   5  -5   2       73.04       83.30      9.19 o 
   6  -5   2       95.64       91.51      9.03 o 
   7  -5   2       78.89       76.07      9.13 o 
   8  -5   2      148.07      127.91     19.31 o 
   9  -5   2      144.04      112.84     22.39 o 
 -10  -4   2       17.59       10.27     13.82 o 
  -9  -4   2       20.40       45.21     13.57 o 
  -8  -4   2      321.35      373.76     19.80 o 
  -7  -4   2      128.97      140.81     10.86 o 
  -6  -4   2      307.92      298.57     31.07 o 
  -5  -4   2      582.14      478.57     13.78 o 
  -4  -4   2      671.94      687.16     30.00 o 
  -3  -4   2      536.66      634.75     11.06 o 
  -2  -4   2     4445.33     4359.48     57.94 o 
  -1  -4   2      427.97      409.40      7.67 o 
   0  -4   2     6832.47     6908.90     90.13 o 
   1  -4   2       45.42       44.90      3.23 o 
   2  -4   2     1211.00     1246.28     18.26 o 
   3  -4   2     1690.58     1835.10     26.10 o 
   4  -4   2      444.31      440.49     11.92 o 
   5  -4   2      486.26      482.51     13.14 o 
   6  -4   2     3388.98     3323.85     57.23 o 
   7  -4   2      568.18      586.39     19.41 o 
   8  -4   2        6.85       -1.45     13.02 o 
   9  -4   2       75.94       78.14     17.82 o 
 -10  -3   2      203.75      224.14     19.08 o 
  -9  -3   2        4.75       -2.15     11.00 o 
  -8  -3   2       48.20       53.94     13.29 o 
  -7  -3   2     1223.57     1249.16     28.68 o 
  -6  -3   2     1673.30     1713.56     34.67 o 
  -5  -3   2      724.07      733.88     58.73 o 
  -4  -3   2     3002.32     2793.67     76.92 o 
  -3  -3   2     1544.85     1505.43     21.69 o 
  -2  -3   2      715.84      666.02     14.21 o 
  -1  -3   2      198.59      190.25      4.67 o 
   0  -3   2    10488.82    10317.53    133.20 o 
   1  -3   2     3108.91     3127.66     41.54 o 
   2  -3   2      104.50      113.38      3.64 o 
   3  -3   2      365.92      333.12     37.79 o 
   4  -3   2     1204.52     1163.31     28.78 o 
   5  -3   2      537.35      498.41     13.47 o 
   6  -3   2      737.74      740.78     22.72 o 
   7  -3   2     1655.50     1790.90     52.11 o 
   8  -3   2       92.76       92.08     15.72 o 
   9  -3   2        3.39        0.93     15.67 o 
  10  -3   2      231.81      249.06     25.10 o 
 -10  -2   2        5.38        4.57     13.25 o 
  -9  -2   2       25.67       18.04     11.19 o 
  -8  -2   2       49.76       55.81     10.01 o 
  -7  -2   2     1672.43     1696.82     35.18 o 
  -6  -2   2     2234.45     2162.22     41.54 o 
  -5  -2   2      663.75      633.69     35.57 o 
  -4  -2   2       26.32       29.02      4.67 o 
  -3  -2   2      480.72      506.06     11.76 o 
  -2  -2   2     4152.87     4120.16     54.27 o 
  -1  -2   2      640.13      620.03     10.16 o 
   0  -2   2       95.37      126.68      3.02 o 
   1  -2   2      166.83      186.41      7.98 o 
   2  -2   2      764.28      794.44     27.41 o 
   3  -2   2        2.20       -0.65      3.08 o 
   4  -2   2      619.15      587.51     10.51 o 
   5  -2   2      237.84      249.98      7.35 o 
   6  -2   2      960.37      902.05     20.39 o 
   7  -2   2        2.06       18.66     11.43 o 
   8  -2   2       13.23       17.21     13.25 o 
   9  -2   2      132.37      130.52     18.99 o 
  10  -2   2      137.86      132.72     21.79 o 
 -10  -1   2        0.17        4.01     23.37 o 
  -9  -1   2      134.32      147.00     13.88 o 
  -8  -1   2       85.96       75.02     11.34 o 
  -7  -1   2        1.65        3.86      6.91 o 
  -6  -1   2      225.21      219.99      9.81 o 
  -5  -1   2       86.24       93.98     11.66 o 
  -4  -1   2      192.55      197.24      6.12 o 
  -3  -1   2      943.79     1056.85     20.25 o 
  -2  -1   2     1304.02     1316.78     24.21 o 
  -1  -1   2       28.07       28.33      1.61 o 
   0  -1   2     4996.76     5434.53     85.22 o 
   1  -1   2      199.59      202.96      5.76 o 
   2  -1   2     3321.04     3128.13     41.36 o 
   3  -1   2      184.22      193.71      4.85 o 
   4  -1   2       47.24       68.70      4.10 o 
   5  -1   2       80.19      100.43      5.33 o 
   6  -1   2     1073.12     1022.99     22.40 o 
   7  -1   2      390.05      417.82     14.97 o 
   8  -1   2       74.11       74.35     28.15 o 
   9  -1   2      361.21      359.66     24.72 o 
  10  -1   2       47.77       55.70     19.78 o 
 -10   0   2        2.52        3.55     24.77 o 
  -9   0   2        1.18       18.15     19.22 o 
  -8   0   2      274.07      269.91     19.03 o 
  -7   0   2      397.78      389.88     13.93 o 
  -6   0   2     1685.18     1646.39     39.30 o 
  -5   0   2     2074.04     2083.05     38.21 o 
  -4   0   2        3.47        9.10      3.73 o 
  -3   0   2     1989.18     1758.76     31.30 o 
  -2   0   2    10244.88     9916.16    227.37 o 
  -1   0   2     6597.77     6514.89    149.51 o 
   0   0   2    28882.08    26410.50    427.00 o 
   1   0   2       87.40       97.78      2.56 o 
   2   0   2     1149.07     1241.35     17.31 o 
   3   0   2       53.62       61.70      3.05 o 
   4   0   2     1223.39     1039.58     15.92 o 
   5   0   2     1191.58     1192.52     54.81 o 
   6   0   2       49.87       42.01      7.07 o 
   7   0   2      133.82      166.66     10.77 o 
   8   0   2      374.11      406.32     40.63 o 
   9   0   2      131.20      104.61     13.25 o 
  10   0   2        0.21       -4.57     18.29 o 
 -10   1   2       15.10        2.71     27.01 o 
  -9   1   2       72.66      103.76     13.45 o 
  -8   1   2      263.36      256.34     18.47 o 
  -7   1   2      576.22      564.87     23.79 o 
  -6   1   2        3.24        2.38      7.93 o 
  -5   1   2     2585.94     2600.77     65.64 o 
  -4   1   2     1216.43     1227.10     33.07 o 
  -3   1   2       84.31      127.82      7.00 o 
  -2   1   2    42905.99    36283.71    825.36 o 
  -1   1   2     3292.49     3329.99     77.53 o 
   0   1   2     7028.24     6837.71    110.98 o 
   1   1   2      567.60      500.92     15.79 o 
   2   1   2      435.02      405.62      9.15 o 
   3   1   2        0.24       12.41      4.78 o 
   4   1   2     1175.19     1403.64     26.88 o 
   5   1   2       89.76       76.63      6.33 o 
   6   1   2      111.80      108.59      7.96 o 
   7   1   2      119.51      120.87     10.28 o 
   8   1   2       23.18       17.79      9.99 o 
   9   1   2        8.80       15.18     11.54 o 
 -10   2   2        3.07       13.67     31.07 o 
  -9   2   2        6.05        7.32     14.13 o 
  -8   2   2        8.12        1.54     14.09 o 
  -7   2   2      485.32      504.93     23.70 o 
  -6   2   2     1480.29     1405.25     40.26 o 
  -5   2   2      163.65      197.79     12.22 o 
  -4   2   2      986.95      986.44     27.43 o 
  -3   2   2     1249.03     1249.82     31.86 o 
  -2   2   2    26275.38    24553.56    557.55 o 
  -1   2   2    18383.14    19157.46    309.06 o 
   0   2   2     4168.76     4033.10     66.33 o 
   1   2   2      284.75      289.81      7.40 o 
   2   2   2      166.33      185.30     15.09 o 
   3   2   2     3727.63     3711.25     63.04 o 
   4   2   2     7526.40     7729.92    128.23 o 
   5   2   2       36.08       45.34      6.00 o 
   6   2   2       11.63       12.91      6.87 o 
   7   2   2       72.04       74.83      9.96 o 
   8   2   2      293.35      256.75     14.16 o 
   9   2   2        1.43        0.34     11.47 o 
 -10   3   2       54.65       67.73     45.76 o 
  -9   3   2      213.10      180.39     21.04 o 
  -8   3   2      139.78      174.51     16.19 o 
  -7   3   2        2.89       -2.43      9.47 o 
  -6   3   2      214.36      211.88     14.41 o 
  -5   3   2      180.11      157.39     11.24 o 
  -4   3   2     1825.30     1826.26     46.28 o 
  -3   3   2    14876.79    14850.49    338.76 o 
  -2   3   2     1572.24     1304.36     23.37 o 
  -1   3   2      731.99      649.45     19.27 o 
   0   3   2      890.92      961.59     17.64 o 
   1   3   2      192.87      145.82     12.15 o 
   2   3   2    11327.74    11678.93    190.22 o 
   3   3   2     1457.05     1366.59     33.59 o 
   4   3   2      395.81      378.72     11.23 o 
   5   3   2     1092.42     1116.83     47.02 o 
   6   3   2      373.65      380.77     13.57 o 
   7   3   2      318.60      320.09     32.68 o 
   8   3   2      130.05      131.50     11.69 o 
   9   3   2      237.68      127.14     90.83 o 
 -10   4   2        4.55        6.11     42.17 o 
  -9   4   2      187.18      237.63     20.11 o 
  -8   4   2      405.24      375.34     20.95 o 
  -7   4   2       12.44        5.50      9.47 o 
  -6   4   2        8.79        5.78      9.47 o 
  -5   4   2      203.49      176.01     11.43 o 
  -4   4   2      255.29      225.31     11.52 o 
  -3   4   2     1122.52     1133.32     21.44 o 
  -2   4   2      264.37      258.63     14.97 o 
  -1   4   2        1.21        2.47      5.64 o 
   0   4   2      312.53      327.65      7.93 o 
   1   4   2     1328.10     1304.55     24.24 o 
   2   4   2      519.25      512.42     12.27 o 
   3   4   2        6.64        8.10      4.25 o 
   4   4   2      617.71      578.68     14.86 o 
   5   4   2      109.03      110.43      8.08 o 
   6   4   2      128.94      116.83     19.55 o 
   7   4   2       82.11       92.42      9.94 o 
   8   4   2       15.57        8.52      9.61 o 
   9   4   2        0.12       -2.00     12.33 o 
 -10   5   2       25.07       73.15     63.91 o 
  -9   5   2       19.57       17.03     17.59 o 
  -8   5   2        1.73       10.22     12.04 o 
  -7   5   2       12.59       11.66     12.04 o 
  -6   5   2      911.84      927.24     29.76 o 
  -5   5   2      110.28      126.13      8.33 o 
  -4   5   2       89.25       98.88      6.20 o 
  -3   5   2      301.47      245.19     12.83 o 
  -2   5   2      366.77      314.79     14.13 o 
  -1   5   2     1171.34     1118.13     32.19 o 
   0   5   2      546.69      502.36     19.73 o 
   1   5   2     2556.38     2596.69    102.72 o 
   2   5   2     5223.91     5159.98     86.94 o 
   3   5   2      899.63      877.55     14.49 o 
   4   5   2     3628.37     3485.12     61.58 o 
   5   5   2      809.85      828.74     20.32 o 
   6   5   2        4.88       21.84      7.80 o 
   7   5   2       64.21       81.62     26.43 o 
   8   5   2      311.52      327.02     53.39 o 
   9   5   2       62.68       55.48     12.83 o 
  -7   6   2      125.61      131.36     15.91 o 
  -6   6   2        3.29        5.50      7.37 o 
  -5   6   2      602.07      635.54     15.97 o 
  -4   6   2     1555.44     1486.94     28.29 o 
  -3   6   2     1690.60     1507.27     42.31 o 
  -2   6   2       13.44       -4.71      7.23 o 
  -1   6   2     6210.17     6185.32    148.16 o 
   0   6   2      224.24      235.16     15.07 o 
   1   6   2      235.47      250.93      9.61 o 
   2   6   2     2116.94     1946.65     36.08 o 
   3   6   2     1472.82     1522.37     30.01 o 
   4   6   2       71.33       74.15      7.29 o 
   5   6   2      178.34      117.44     66.12 o 
   6   6   2       91.09       69.28      9.25 o 
   7   6   2       28.47       38.77     10.61 o 
   8   6   2      102.18      108.67     16.91 o 
  -8   7   2      193.14      210.20     18.57 o 
  -7   7   2      129.55       93.11     15.91 o 
  -6   7   2        0.58        3.36     12.32 o 
  -5   7   2      154.36      167.42     15.30 o 
  -4   7   2      663.52      614.88     24.86 o 
  -3   7   2      330.40      297.43     16.14 o 
  -2   7   2       57.04       49.63     10.17 o 
  -1   7   2      187.70      189.72     14.27 o 
   0   7   2       57.75       57.70     12.18 o 
   1   7   2      474.98      487.72     13.52 o 
   2   7   2       89.54       86.22      8.58 o 
   3   7   2      157.26      161.94      9.36 o 
   4   7   2     2213.02     2074.91     40.37 o 
   5   7   2     1457.55     1361.10     30.15 o 
   6   7   2       91.32      109.94     10.66 o 
   7   7   2        6.37       -7.55      9.50 o 
   8   7   2       77.90       86.20     13.92 o 
  -7   8   2       22.06       28.13     15.44 o 
  -6   8   2      361.73      324.26     19.17 o 
  -5   8   2      271.68      308.86     18.24 o 
  -4   8   2        8.59       11.71     12.88 o 
  -3   8   2      428.47      446.15     21.46 o 
  -2   8   2     2000.78     1842.03     52.29 o 
  -1   8   2      455.56      368.62     21.92 o 
   0   8   2      161.20      176.71     16.56 o 
   1   8   2        8.00       -8.44     11.71 o 
   2   8   2      931.68      937.34     21.17 o 
   3   8   2     3441.44     3413.78     61.92 o 
   4   8   2      106.32       95.03     10.42 o 
   5   8   2      751.98      793.09     23.11 o 
   6   8   2      153.08      136.50     23.09 o 
   7   8   2       13.52       16.16     11.76 o 
   8   8   2       88.42       60.46     15.60 o 
  -7   9   2      172.53      155.48     20.06 o 
  -6   9   2        0.81        6.72     15.49 o 
  -5   9   2       11.00       14.65     14.93 o 
  -4   9   2     1136.40     1171.26     39.79 o 
  -3   9   2      226.01      206.37     16.70 o 
  -2   9   2       38.85       60.32     13.81 o 
  -1   9   2      543.81      531.84     26.22 o 
   0   9   2      721.94      696.79     30.18 o 
   1   9   2      476.22      483.98     25.47 o 
   2   9   2      366.28      367.91     28.97 o 
   3   9   2      301.94      260.53     19.73 o 
   4   9   2       28.98       33.73     14.23 o 
   5   9   2        1.10        2.71     14.23 o 
   6   9   2      436.16      447.50     27.57 o 
   7   9   2        0.35        0.75     17.54 o 
  -6  10   2       66.09       58.82     18.75 o 
  -5  10   2       41.79       36.81     13.99 o 
  -4  10   2       49.91       94.56     17.73 o 
  -3  10   2       41.01       40.86     14.37 o 
  -2  10   2       53.08       47.82     18.01 o 
  -1  10   2       98.47       92.36     16.98 o 
   0  10   2      321.77      387.51     24.07 o 
   1  10   2      215.18      243.69     12.79 o 
   2  10   2        5.44       14.88     13.57 o 
   3  10   2        0.14        1.59     13.48 o 
   4  10   2        0.67      -11.38     13.99 o 
   5  10   2       33.90       38.11     16.79 o 
   6  10   2       11.28       -0.47     17.35 o 
  -5  11   2        1.43        5.36     15.25 o 
  -4  11   2      563.06      554.00     30.18 o 
  -3  11   2      408.53      438.41     25.61 o 
  -2  11   2      437.83      444.89     28.32 o 
  -1  11   2      223.60      176.99     20.01 o 
   0  11   2       17.22       18.62      9.80 o 
   1  11   2      102.26      107.76     10.98 o 
   2  11   2      499.20      525.13     28.08 o 
   3  11   2      397.03      384.90     25.42 o 
   4  11   2       75.25       65.50     17.49 o 
   5  11   2        4.68       30.14     17.45 o 
   6  11   2      121.36       88.68     21.55 o 
  -5  12   2       28.63       11.80     21.46 o 
  -4  12   2      891.63      853.91     37.04 o 
  -3  12   2      364.65      385.65     28.64 o 
  -2  12   2       73.18       64.14     18.52 o 
  -1  12   2      288.77      277.03     16.09 o 
   0  12   2     1020.78     1026.84     26.80 o 
   1  12   2      167.20      224.75     21.79 o 
   2  12   2      105.35      104.59     18.89 o 
   3  12   2      168.67      170.83     21.09 o 
   4  12   2       21.01       -2.01     17.31 o 
   5  12   2        5.91        5.60     18.38 o 
  -5  13   2        1.14       -7.98     15.07 o 
  -4  13   2       88.88       88.71     14.47 o 
  -3  13   2      174.71      144.03     15.02 o 
  -2  13   2        4.50        9.01     13.36 o 
  -1  13   2        4.15       -5.61     10.43 o 
   0  13   2        2.98       -4.10     11.58 o 
   1  13   2        1.87       33.49     18.15 o 
   2  13   2      120.23      134.91     21.09 o 
   3  13   2       57.31       32.33     19.03 o 
   4  13   2        2.89       -7.46     19.08 o 
  -3  14   2        1.17       10.01     15.26 o 
  -2  14   2       26.80       37.88     21.60 o 
  -1  14   2       14.62        2.45     21.76 o 
   0  14   2      202.47      247.45     18.03 o 
   1  14   2      247.23      251.62     25.33 o 
   2  14   2      227.03      243.79     25.61 o 
  -1 -15   3       52.83       79.12     21.55 o 
   0 -15   3       68.73       56.73     21.27 o 
   1 -15   3       41.64       38.67     21.09 o 
  -3 -14   3        0.22        3.22     16.89 o 
  -2 -14   3       38.83       22.06     16.51 o 
  -1 -14   3       26.25       34.85     16.54 o 
   0 -14   3      163.35      178.11     18.61 o 
   1 -14   3      119.78      155.57     21.13 o 
   2 -14   3       32.26       27.48     19.83 o 
   3 -14   3        2.18      -11.29     15.72 o 
   4 -14   3       76.39       80.38     22.81 o 
  -5 -13   3      276.49      283.02     25.05 o 
  -4 -13   3      101.55       76.36     18.29 o 
  -3 -13   3       23.07       35.55     15.91 o 
  -2 -13   3      265.34      259.79     23.23 o 
  -1 -13   3      602.47      590.19     20.14 o 
   0 -13   3        1.23        2.73     11.23 o 
   1 -13   3        2.46       -6.67     13.11 o 
   2 -13   3      268.88      238.61     20.06 o 
   3 -13   3      355.82      403.14     26.50 o 
   4 -13   3      174.38      139.11     18.57 o 
   5 -13   3      492.56      423.62     26.26 o 
  -6 -12   3        3.59        0.33     17.73 o 
  -5 -12   3       24.34       39.46     16.84 o 
  -4 -12   3      849.29      810.15     34.38 o 
  -3 -12   3      103.90      136.77     16.98 o 
  -2 -12   3       81.65       68.53     19.59 o 
  -1 -12   3       41.42       29.48     10.51 o 
   0 -12   3      314.38      321.94     15.01 o 
   1 -12   3      241.11      272.38     18.89 o 
   2 -12   3      414.03      449.79     23.65 o 
   3 -12   3      919.26      899.67     33.68 o 
   4 -12   3      163.98      158.23     17.54 o 
   5 -12   3      295.76      285.86     23.74 o 
   6 -12   3       15.78       35.73     16.33 o 
  -7 -11   3       23.33       14.60     18.19 o 
  -6 -11   3        0.68       -2.52     15.58 o 
  -5 -11   3       64.60       67.50     16.19 o 
  -4 -11   3       39.48       37.60     13.90 o 
  -3 -11   3       66.90       67.27     13.90 o 
  -2 -11   3     1820.59     1760.86     74.71 o 
  -1 -11   3        5.78       -6.01      7.93 o 
   0 -11   3      765.37      724.12     19.77 o 
   1 -11   3      127.74       94.88     10.61 o 
   2 -11   3       66.66       58.87     15.21 o 
   3 -11   3      576.40      564.27     25.47 o 
   4 -11   3      805.88      739.48     31.25 o 
   5 -11   3       93.33       72.03     17.31 o 
   6 -11   3        1.05       -4.94     16.98 o 
   7 -11   3       21.65        5.92     19.17 o 
  -7 -10   3      189.96      206.99     16.21 o 
  -6 -10   3       68.49       64.76     12.07 o 
  -5 -10   3       13.69        7.63     10.46 o 
  -4 -10   3     1017.34      980.56     25.24 o 
  -3 -10   3     1351.72     1304.27     27.54 o 
  -2 -10   3      701.93      723.08     19.85 o 
  -1 -10   3     2088.74     2052.53     38.75 o 
   0 -10   3     1682.85     1665.30     32.83 o 
   1 -10   3       26.67       15.29      8.47 o 
   2 -10   3     2250.11     2210.97     57.89 o 
   3 -10   3      120.32      124.74     14.09 o 
   4 -10   3      105.77      151.80     15.16 o 
   5 -10   3      252.14      208.47     17.54 o 
   6 -10   3       54.67       64.66     14.88 o 
   7 -10   3      124.91      165.00     21.27 o 
  -8  -9   3       31.24       35.85     13.29 o 
  -7  -9   3       39.02       49.98     11.93 o 
  -6  -9   3       17.93       24.23     15.51 o 
  -5  -9   3        0.54        5.55      9.38 o 
  -4  -9   3      269.07      280.36     13.92 o 
  -3  -9   3      831.22      787.08     16.04 o 
  -2  -9   3      186.66      188.65      7.94 o 
  -1  -9   3      212.04      221.69     10.23 o 
   0  -9   3      353.83      342.76     10.78 o 
   1  -9   3        3.03        7.53      8.98 o 
   2  -9   3      241.20      243.78     40.23 o 
   3  -9   3       38.62       45.11     10.36 o 
   4  -9   3      483.64      451.28     22.25 o 
   5  -9   3      112.05       96.47     15.49 o 
   6  -9   3      105.41      117.46     15.07 o 
   7  -9   3        7.53        3.92     16.09 o 
   8  -9   3       32.34       14.69     15.44 o 
  -8  -8   3       70.41       69.54     13.29 o 
  -7  -8   3       88.93       83.74     13.22 o 
  -6  -8   3      116.81      139.59     38.18 o 
  -5  -8   3       14.65       16.30      8.17 o 
  -4  -8   3      422.40      418.15     15.47 o 
  -3  -8   3       58.20       53.89      6.10 o 
  -2  -8   3      525.41      524.19     11.71 o 
  -1  -8   3     5165.28     5186.51     70.20 o 
   0  -8   3      249.31      280.66     11.13 o 
   1  -8   3        1.58       -0.38      4.85 o 
   2  -8   3     1207.39     1159.25     19.34 o 
   3  -8   3      866.87      845.38     15.81 o 
   4  -8   3     1324.79     1311.74     52.08 o 
   5  -8   3      134.21      134.86      9.78 o 
   6  -8   3      704.63      663.72     26.22 o 
   7  -8   3       95.06       93.76     14.55 o 
   8  -8   3       30.88       43.94     17.82 o 
  -9  -7   3       21.79       24.23     13.47 o 
  -8  -7   3      222.10      198.83     18.85 o 
  -7  -7   3       47.07       72.90     12.43 o 
  -6  -7   3        1.11        2.60      8.18 o 
  -5  -7   3      131.53      138.22     10.57 o 
  -4  -7   3      611.64      617.11     13.23 o 
  -3  -7   3     3380.29     3137.56     44.17 o 
  -2  -7   3      822.76      772.10     14.07 o 
  -1  -7   3     3073.39     3032.53     65.77 o 
   0  -7   3     3297.92     3291.07     45.47 o 
   1  -7   3      115.10      136.41      6.32 o 
   2  -7   3      121.51      113.33      5.91 o 
   3  -7   3     2536.19     2460.78     53.34 o 
   4  -7   3      168.87      170.05      9.02 o 
   5  -7   3       18.59       24.34      8.01 o 
   6  -7   3      107.57      101.90      9.96 o 
   7  -7   3       32.25       25.04     10.56 o 
   8  -7   3        0.62       -3.46     11.79 o 
   9  -7   3       56.05       49.87     19.27 o 
  -9  -6   3      471.27      455.91     21.62 o 
  -8  -6   3      161.12      142.96     14.08 o 
  -7  -6   3      446.82      468.75     24.19 o 
  -6  -6   3      603.90      587.07     18.85 o 
  -5  -6   3        1.21       -0.40      6.53 o 
  -4  -6   3      100.95      107.30     16.15 o 
  -3  -6   3      549.31      558.49     13.42 o 
  -2  -6   3        1.19        1.17      3.62 o 
  -1  -6   3       22.40       49.43      5.41 o 
   0  -6   3      647.96      605.73     11.09 o 
   1  -6   3      378.52      349.89      8.47 o 
   2  -6   3      152.34      200.01      6.53 o 
   3  -6   3      518.04      446.47      9.95 o 
   4  -6   3     1049.93     1075.24     18.02 o 
   5  -6   3      244.64      254.40     10.80 o 
   6  -6   3       83.49       68.53      8.02 o 
   7  -6   3      689.93      727.42     20.29 o 
   8  -6   3       27.44        6.39     14.37 o 
   9  -6   3      280.21      291.28     27.34 o 
  -9  -5   3       21.59       23.33     24.21 o 
  -8  -5   3        0.29        2.06      9.81 o 
  -7  -5   3      499.18      511.22     17.85 o 
  -6  -5   3       53.87       46.86      9.68 o 
  -5  -5   3      147.03      149.77      9.04 o 
  -4  -5   3        7.45        5.44      3.86 o 
  -3  -5   3       26.86       71.54      4.43 o 
  -2  -5   3     1764.51     1866.60     26.77 o 
  -1  -5   3     1085.29     1102.89     22.32 o 
   0  -5   3     2274.82     2063.57     28.95 o 
   1  -5   3     9887.16    10050.01    130.66 o 
   2  -5   3     3004.34     3047.39     41.60 o 
   3  -5   3     6850.25     6970.63    111.75 o 
   4  -5   3      321.16      278.22     13.48 o 
   5  -5   3       10.56       21.19      7.84 o 
   6  -5   3     1242.77     1230.85     26.03 o 
   7  -5   3     1093.37     1107.87     25.66 o 
   8  -5   3      219.04      207.77     19.22 o 
   9  -5   3       16.95       15.44     20.90 o 
 -10  -4   3      101.37      125.12     26.52 o 
  -9  -4   3      420.99      463.50     19.62 o 
  -8  -4   3      520.25      487.71     21.18 o 
  -7  -4   3      444.18      386.18     15.28 o 
  -6  -4   3       66.88       74.66      8.26 o 
  -5  -4   3      656.21      636.84     16.78 o 
  -4  -4   3     2671.46     2636.63     48.93 o 
  -3  -4   3     9451.54     9363.78    122.21 o 
  -2  -4   3      479.29      527.19     11.90 o 
  -1  -4   3      951.87      939.91     15.39 o 
   0  -4   3     1105.49     1034.65     15.47 o 
   1  -4   3    14069.72    13641.00    176.15 o 
   2  -4   3      667.03      607.89     10.33 o 
   3  -4   3        6.36        6.42      3.31 o 
   4  -4   3     1033.93     1107.32     26.54 o 
   5  -4   3     1275.36     1226.90     24.61 o 
   6  -4   3       25.27       29.90      7.15 o 
   7  -4   3      572.38      592.21     26.22 o 
   8  -4   3      105.13      119.79     19.41 o 
   9  -4   3       80.46       75.80     18.61 o 
 -10  -3   3       28.97       50.53     14.20 o 
  -9  -3   3        7.54        0.83     10.99 o 
  -8  -3   3        9.79        0.45      9.21 o 
  -7  -3   3       16.42       20.17      9.08 o 
  -6  -3   3      303.74      311.22     12.33 o 
  -5  -3   3     1593.13     1608.74     31.85 o 
  -4  -3   3       87.57       97.22      8.37 o 
  -3  -3   3     1717.51     1759.52     25.13 o 
  -2  -3   3      853.72      848.11     13.12 o 
  -1  -3   3     2594.27     2745.87     37.03 o 
   0  -3   3       76.60       88.24      4.68 o 
   1  -3   3      378.03      366.26     12.27 o 
   2  -3   3      296.64      322.85      8.51 o 
   3  -3   3     5862.35     5649.71     90.70 o 
   4  -3   3       18.60       13.95      4.96 o 
   5  -3   3       51.67       55.38      6.64 o 
   6  -3   3      636.48      638.82     16.16 o 
   7  -3   3      577.18      600.18     26.26 o 
   8  -3   3        6.59       24.12     14.23 o 
   9  -3   3      271.96      298.65     23.74 o 
 -10  -2   3      130.41      135.52     24.58 o 
  -9  -2   3      100.76      108.44     13.96 o 
  -8  -2   3        2.41        6.69     11.55 o 
  -7  -2   3        5.33        3.72      7.37 o 
  -6  -2   3      528.69      544.96     33.45 o 
  -5  -2   3     2158.36     2172.42     40.55 o 
  -4  -2   3       10.69        5.32      4.17 o 
  -3  -2   3     1845.37     1765.08     32.02 o 
  -2  -2   3       20.98       29.01      2.60 o 
  -1  -2   3     1646.21     1676.30     23.05 o 
   0  -2   3    11056.60    10693.95    213.62 o 
   1  -2   3    15746.88    15900.00    247.34 o 
   2  -2   3       96.18       89.51      3.20 o 
   3  -2   3     3392.43     3295.95     44.36 o 
   4  -2   3     2308.12     2213.93     31.10 o 
   5  -2   3       44.07       56.34      6.80 o 
   6  -2   3      997.64     1004.73     17.56 o 
   7  -2   3     1837.62     1892.59     55.14 o 
   8  -2   3      375.42      343.43     22.39 o 
   9  -2   3      141.75      121.99     22.48 o 
 -10  -1   3       12.17       11.52     22.34 o 
  -9  -1   3       91.49      136.45     20.90 o 
  -8  -1   3        5.87       10.53      9.03 o 
  -7  -1   3       57.27       74.45     10.33 o 
  -6  -1   3     3387.79     3424.25     61.47 o 
  -5  -1   3     2472.09     2398.33     43.91 o 
  -4  -1   3     1317.06     1301.00     25.34 o 
  -3  -1   3      268.48      230.87     16.23 o 
  -2  -1   3     1609.16     1575.43     27.90 o 
  -1  -1   3        6.86        7.47      1.89 o 
   0  -1   3     2132.43     2174.81     35.51 o 
   1  -1   3    24014.11    23897.53    306.54 o 
   2  -1   3      554.74      521.82     17.37 o 
   3  -1   3       21.62       18.60      2.82 o 
   4  -1   3       38.40       46.03      9.66 o 
   5  -1   3      302.13      282.60      7.71 o 
   6  -1   3      242.00      290.38     11.36 o 
   7  -1   3        0.50        0.37      7.88 o 
   8  -1   3        6.74        5.60     13.62 o 
   9  -1   3       57.55       77.34     17.82 o 
 -10   0   3       24.39        3.17     23.28 o 
  -9   0   3       30.61       16.47     18.19 o 
  -8   0   3       24.90       13.53     14.32 o 
  -7   0   3       51.42       23.88     11.76 o 
  -6   0   3      596.96      590.76     23.93 o 
  -5   0   3      354.92      341.75     16.42 o 
  -4   0   3      913.03      848.73     25.84 o 
  -3   0   3     2814.80     2609.21     64.14 o 
  -2   0   3    20340.93    18985.08    432.72 o 
  -1   0   3      633.66      620.38     17.21 o 
   0   0   3      126.22      129.37      4.22 o 
   1   0   3     2280.99     2348.24     31.44 o 
   2   0   3      204.84      189.19      7.54 o 
   3   0   3        7.45        3.64      2.43 o 
   4   0   3      108.19      127.25      4.84 o 
   5   0   3      122.05      135.30      5.76 o 
   6   0   3      170.42      178.97     15.79 o 
   7   0   3     1518.65     1495.02     31.54 o 
   8   0   3      361.62      322.30     15.16 o 
   9   0   3        5.83       -3.64     15.91 o 
 -10   1   3       71.86      109.62     27.71 o 
  -9   1   3       56.60       67.73     20.71 o 
  -8   1   3      202.80      238.70     20.95 o 
  -7   1   3       37.62       42.26     12.32 o 
  -6   1   3       93.34       89.80     11.57 o 
  -5   1   3      703.73      764.16     25.38 o 
  -4   1   3     1223.12     1298.94     35.59 o 
  -3   1   3     2027.84     2078.40     51.73 o 
  -2   1   3    51277.49    46646.77   1059.49 o 
  -1   1   3        9.65       15.21      2.68 o 
   0   1   3      153.17      185.29     13.74 o 
   1   1   3     1800.12     1666.47     29.27 o 
   2   1   3     1452.85     1435.88     25.91 o 
   3   1   3     4716.10     4905.50     98.52 o 
   4   1   3     2155.23     2029.03     37.04 o 
   5   1   3     2118.65     2134.93     39.81 o 
   6   1   3      100.52      105.28      8.56 o 
   7   1   3       93.34      105.66     12.71 o 
   8   1   3      105.70      100.33     15.95 o 
   9   1   3        5.28       -6.16     15.67 o 
 -10   2   3       13.21      -11.52     27.29 o 
  -9   2   3      226.48      309.47     28.22 o 
  -8   2   3        7.09       10.82     14.93 o 
  -7   2   3       89.39       87.75     13.99 o 
  -6   2   3       59.68       25.00      9.61 o 
  -5   2   3      653.94      627.89     22.06 o 
  -4   2   3     2122.99     2430.32     60.74 o 
  -3   2   3      116.50      118.26      7.84 o 
  -2   2   3     3188.25     3555.49     83.36 o 
  -1   2   3       27.55       34.01     12.20 o 
   0   2   3      520.21      460.19     10.03 o 
   1   2   3      163.20      170.38      5.89 o 
   2   2   3     1053.75     1120.24     21.37 o 
   3   2   3        0.50        2.13      4.34 o 
   4   2   3      408.44      478.74     12.71 o 
   5   2   3     1120.49     1059.68     22.87 o 
   6   2   3      411.53      377.65     13.26 o 
   7   2   3      816.97      804.79     21.81 o 
   8   2   3       41.16       37.42     10.57 o 
   9   2   3       26.03       25.80     12.27 o 
 -10   3   3        1.15       -0.23     29.67 o 
  -9   3   3      103.93      152.31     25.28 o 
  -8   3   3       65.60       59.34     20.06 o 
  -7   3   3      187.37      183.24     16.61 o 
  -6   3   3       31.66       28.74      9.70 o 
  -5   3   3      315.03      311.75     14.83 o 
  -4   3   3        5.72        6.11      6.53 o 
  -3   3   3      181.03      214.40      9.89 o 
  -2   3   3      126.01      149.19      5.28 o 
  -1   3   3     5099.93     4885.45     97.36 o 
   0   3   3      408.21      304.95      8.00 o 
   1   3   3     2261.50     2155.26     37.84 o 
   2   3   3     2372.29     2525.71     52.13 o 
   3   3   3     1053.69     1170.99     23.23 o 
   4   3   3      470.34      496.92     13.37 o 
   5   3   3      330.87      273.03     10.64 o 
   6   3   3        9.51        4.47      6.79 o 
   7   3   3       64.46       78.95      9.75 o 
   8   3   3      624.39      622.30     46.53 o 
   9   3   3        0.29        4.73     12.25 o 
 -10   4   3       13.67       44.50     42.12 o 
  -9   4   3       14.54       12.22     27.85 o 
  -8   4   3       34.97       35.64     17.17 o 
  -7   4   3       39.97       19.50     15.11 o 
  -6   4   3      587.70      593.65     24.58 o 
  -5   4   3      851.75      880.73     27.80 o 
  -4   4   3      419.17      479.71     12.42 o 
  -3   4   3      110.17      119.51      6.06 o 
  -2   4   3     2362.86     2546.95     43.72 o 
  -1   4   3      256.75      249.80     12.50 o 
   0   4   3        4.34        4.65      7.21 o 
   1   4   3      631.12      580.37     16.42 o 
   2   4   3      842.53      803.23     17.32 o 
   3   4   3     1263.58     1240.44     24.79 o 
   4   4   3      827.40      750.69     29.34 o 
   5   4   3      676.55      657.27     17.37 o 
   6   4   3        2.99        3.64      7.26 o 
   7   4   3      150.16      158.79     12.17 o 
   8   4   3       96.43      119.35     12.88 o 
   9   4   3      106.54      109.20     18.80 o 
 -10   5   3        5.92        0.23     46.28 o 
  -9   5   3       37.35       53.60     30.97 o 
  -8   5   3      600.02      808.71     39.46 o 
  -7   5   3       78.50       76.32     14.37 o 
  -6   5   3      151.14      193.64     15.58 o 
  -5   5   3      282.97      252.12     10.47 o 
  -4   5   3        2.23        6.50      5.87 o 
  -3   5   3       98.97      120.48      6.35 o 
  -2   5   3     2284.38     2421.59     61.95 o 
  -1   5   3      811.84      733.04     23.56 o 
   0   5   3     4631.01     4561.10     76.53 o 
   1   5   3      240.45      269.64      9.59 o 
   2   5   3      334.21      316.51      9.98 o 
   3   5   3      723.35      714.00     16.89 o 
   4   5   3       21.22       21.40      6.84 o 
   5   5   3      550.82      573.82     16.66 o 
   6   5   3      936.79      880.80     22.59 o 
   7   5   3       14.26       22.32      9.30 o 
   8   5   3       62.91       69.09     11.76 o 
   9   5   3        6.33        4.76     13.61 o 
  -8   6   3        0.06       -4.01     13.15 o 
  -7   6   3      456.19      455.01     22.67 o 
  -6   6   3       17.20       20.97      8.42 o 
  -5   6   3      180.29      196.75     34.47 o 
  -4   6   3       89.74       92.07      7.16 o 
  -3   6   3      464.19      438.35     11.72 o 
  -2   6   3      922.40     1026.51     31.86 o 
  -1   6   3       38.04       42.26      9.80 o 
   0   6   3     2664.67     2693.74     70.72 o 
   1   6   3     1467.46     1537.33     29.04 o 
   2   6   3      536.80      586.06     14.93 o 
   3   6   3      298.01      300.91     11.23 o 
   4   6   3       26.37       32.37      6.82 o 
   5   6   3      892.81      945.81     23.00 o 
   6   6   3      607.12      608.66     18.91 o 
   7   6   3       39.52       47.36     17.07 o 
   8   6   3       12.87       12.28     12.48 o 
  -9   7   3       14.63        0.93     16.84 o 
  -8   7   3      117.62      129.50     19.69 o 
  -7   7   3      253.14      275.23     20.62 o 
  -6   7   3      513.23      528.44     23.74 o 
  -5   7   3     1562.73     1560.50     46.65 o 
  -4   7   3       15.25       24.68     10.31 o 
  -3   7   3       27.65       44.78     12.55 o 
  -2   7   3       55.19       86.58     11.94 o 
  -1   7   3     2469.28     2476.22     66.43 o 
   0   7   3     2870.49     2864.62     75.99 o 
   1   7   3       12.59       23.02      6.62 o 
   2   7   3      405.09      407.57     16.19 o 
   3   7   3        7.88        9.46      6.55 o 
   4   7   3       90.90      106.32      9.36 o 
   5   7   3     1464.73     1462.44     48.10 o 
   6   7   3      702.43      741.54     25.75 o 
   7   7   3       25.82       32.44     11.72 o 
   8   7   3        0.38        3.20     12.77 o 
  -8   8   3      124.78      130.48     20.67 o 
  -7   8   3      369.50      396.70     22.48 o 
  -6   8   3      213.24      235.34     19.83 o 
  -5   8   3        2.47        0.42     11.29 o 
  -4   8   3        1.69       -4.62     10.73 o 
  -3   8   3       29.18       36.99     11.76 o 
  -2   8   3      508.83      414.76     21.65 o 
  -1   8   3     1102.10      873.17     32.56 o 
   0   8   3     2067.00     2166.80     61.72 o 
   1   8   3        8.04       20.48     13.39 o 
   2   8   3      552.00      591.60     27.48 o 
   3   8   3     1280.49     1309.37     28.23 o 
   4   8   3      296.40      312.55     13.41 o 
   5   8   3        4.51        2.67      9.49 o 
   6   8   3        5.87        7.84     16.37 o 
   7   8   3        4.37       10.60     12.26 o 
  -8   9   3        4.22       14.60     19.59 o 
  -7   9   3        2.32        3.73     13.99 o 
  -6   9   3        4.59       12.74     16.05 o 
  -5   9   3      239.87      272.38     19.45 o 
  -4   9   3        5.20      -15.07     14.74 o 
  -3   9   3      472.65      379.49     21.60 o 
  -2   9   3      237.78      248.03     19.03 o 
  -1   9   3     1411.05     1429.70     46.18 o 
   0   9   3        7.66       -6.02     13.95 o 
   1   9   3       70.06       45.16     15.39 o 
   2   9   3      181.31      193.83     18.66 o 
   3   9   3        3.03       12.04     13.62 o 
   4   9   3      259.98      260.95     21.09 o 
   5   9   3      801.62      732.53     33.77 o 
   6   9   3      276.66      230.03     25.52 o 
   7   9   3        2.60        0.98     18.38 o 
  -7  10   3      340.52      399.13     28.04 o 
  -6  10   3       36.08       48.47     16.05 o 
  -5  10   3       16.65       43.94     15.30 o 
  -4  10   3      187.07      240.38     20.01 o 
  -3  10   3      412.97      379.72     23.28 o 
  -2  10   3      881.47      868.88     35.17 o 
  -1  10   3      948.37     1022.59     39.00 o 
   0  10   3       73.90       85.41     17.54 o 
   1  10   3        5.80       -3.55     14.18 o 
   2  10   3      916.91      968.38     38.16 o 
   3  10   3      398.40      433.09     25.84 o 
   4  10   3      533.33      522.75     28.92 o 
   5  10   3       37.87       41.33     17.63 o 
   6  10   3       18.24      -11.71     17.73 o 
  -6  11   3      188.31      205.95     21.65 o 
  -5  11   3       23.47        3.69     19.87 o 
  -4  11   3      264.70      344.27     26.36 o 
  -3  11   3     1117.15      977.48     38.63 o 
  -2  11   3        1.33       19.27     16.19 o 
  -1  11   3        1.92        6.53     16.61 o 
   0  11   3       89.58       58.12     17.82 o 
   1  11   3       18.76       17.80     10.56 o 
   2  11   3      340.12      289.27     23.28 o 
   3  11   3       78.32       83.55     17.73 o 
   4  11   3        7.08       26.78     17.17 o 
   5  11   3       55.46       33.45     19.22 o 
  -6  12   3        1.22       -3.92     18.57 o 
  -5  12   3        0.90       17.63     22.20 o 
  -4  12   3      275.66      246.49     23.79 o 
  -3  12   3      255.17      220.46     26.03 o 
  -2  12   3      168.72      171.57     21.79 o 
  -1  12   3      530.50      578.17     34.15 o 
   0  12   3      130.01      125.42     28.15 o 
   1  12   3        2.91       -8.49     15.86 o 
   2  12   3       61.02       49.07     18.05 o 
   3  12   3      425.01      435.33     28.74 o 
   4  12   3      284.82      272.71     25.42 o 
  -5  13   3       63.83       73.33     22.53 o 
  -4  13   3       82.40       83.64     22.16 o 
  -3  13   3      202.07      271.78     29.95 o 
  -2  13   3       67.76       87.65     21.13 o 
  -1  13   3        4.74       10.72     11.29 o 
   0  13   3       71.44       72.92     13.64 o 
   1  13   3      162.95      194.95     23.46 o 
   2  13   3       99.67      127.96     21.69 o 
   3  13   3      135.46      134.54     22.62 o 
  -3  14   3       87.73      124.94     15.17 o 
  -2  14   3       76.91       47.66     13.36 o 
  -1  14   3       18.44       20.47     30.21 o 
   0  14   3        9.45       28.18     20.62 o 
   1  14   3        3.68      -14.51     23.32 o 
  -1 -15   4        9.85       13.71     20.85 o 
   0 -15   4       21.45       13.99     20.57 o 
  -3 -14   4       17.38       18.89     20.48 o 
  -2 -14   4       33.60       42.12     19.78 o 
  -1 -14   4      245.34      218.78     22.39 o 
   0 -14   4      124.82      105.80     20.29 o 
   1 -14   4      126.18      114.48     17.63 o 
   2 -14   4      143.72      137.94     18.89 o 
   3 -14   4       41.67       17.40     19.59 o 
  -5 -13   4        0.04       11.10     21.55 o 
  -4 -13   4       30.29       17.54     16.47 o 
  -3 -13   4       13.50        8.63     18.10 o 
  -2 -13   4        3.05        3.90     11.47 o 
  -1 -13   4        0.57       -6.19     10.05 o 
   0 -13   4       75.47       84.15     15.16 o 
   1 -13   4      174.98      158.61     17.26 o 
   2 -13   4      328.12      401.46     23.51 o 
   3 -13   4       32.53       61.67     18.99 o 
   4 -13   4       83.80       71.93     16.84 o 
   5 -13   4      428.01      499.52     30.51 o 
  -6 -12   4        0.30        1.73     17.26 o 
  -5 -12   4      392.80      409.25     26.03 o 
  -4 -12   4      866.93      901.44     35.92 o 
  -3 -12   4       33.24       13.15     16.19 o 
  -2 -12   4       15.47       18.61      9.51 o 
  -1 -12   4      241.32      256.14     13.24 o 
   0 -12   4      115.23      106.31     16.56 o 
   1 -12   4     1020.02     1088.88     37.55 o 
   2 -12   4     1316.23     1314.52     41.66 o 
   3 -12   4      289.80      326.54     23.46 o 
   4 -12   4        4.96        6.95     13.76 o 
   5 -12   4      562.54      617.31     29.67 o 
   6 -12   4      315.82      333.87     26.87 o 
  -7 -11   4      145.54      173.27     17.66 o 
  -6 -11   4      132.56      144.10     19.64 o 
  -5 -11   4        0.96       16.47     14.41 o 
  -4 -11   4      460.15      479.97     25.00 o 
  -3 -11   4       43.73       82.16      9.86 o 
  -2 -11   4      456.42      441.58     26.24 o 
  -1 -11   4      382.34      403.10     20.20 o 
   0 -11   4      736.78      784.88     20.96 o 
   1 -11   4       64.68       49.77     12.08 o 
   2 -11   4       74.30       57.70     13.15 o 
   3 -11   4        5.67        7.70     11.94 o 
   4 -11   4       74.75       66.33     14.27 o 
   5 -11   4       10.52       -1.26     16.33 o 
   6 -11   4       71.36       50.43     18.99 o 
  -7 -10   4       25.95       29.83     13.62 o 
  -6 -10   4      124.64      143.77     13.54 o 
  -5 -10   4      190.38      191.27     21.97 o 
  -4 -10   4      281.83      256.87     13.18 o 
  -3 -10   4      368.34      346.62     11.14 o 
  -2 -10   4       10.99        5.55      5.79 o 
  -1 -10   4        3.73       10.89      8.30 o 
   0 -10   4      523.10      493.74     15.77 o 
   1 -10   4      465.73      459.35     15.40 o 
   2 -10   4      489.55      534.55     23.18 o 
   3 -10   4      128.86      116.16     13.67 o 
   4 -10   4       40.39       61.53     15.58 o 
   5 -10   4      634.10      601.63     28.69 o 
   6 -10   4      222.06      254.38     22.11 o 
   7 -10   4       71.20       78.23     19.83 o 
  -8  -9   4       22.76       16.33     13.00 o 
  -7  -9   4      273.87      231.13     15.55 o 
  -6  -9   4      152.80      135.36     12.39 o 
  -5  -9   4       40.29       37.36     10.02 o 
  -4  -9   4      235.93      267.74     13.12 o 
  -3  -9   4       10.80       13.62      5.98 o 
  -2  -9   4     1218.76     1201.19     30.39 o 
  -1  -9   4     6016.90     6036.43     81.61 o 
   0  -9   4      922.67      917.95     17.11 o 
   1  -9   4      324.53      324.72     13.05 o 
   2  -9   4      141.09      147.04      9.31 o 
   3  -9   4      246.41      274.58     18.01 o 
   4  -9   4      241.20      285.68     17.49 o 
   5  -9   4     1058.97     1103.43     35.97 o 
   6  -9   4      483.62      478.99     23.84 o 
   7  -9   4      233.49      300.89     23.09 o 
   8  -9   4       60.59       38.58     19.45 o 
  -8  -8   4       59.65       68.97     13.00 o 
  -7  -8   4       55.80       64.60     14.20 o 
  -6  -8   4      431.19      482.73     29.95 o 
  -5  -8   4       86.44       47.90      8.83 o 
  -4  -8   4       60.74       62.92      6.33 o 
  -3  -8   4      533.69      530.96     12.49 o 
  -2  -8   4     1599.62     1580.69     24.92 o 
  -1  -8   4      349.74      327.96      9.16 o 
   0  -8   4      372.23      318.23      8.95 o 
   1  -8   4       99.69       97.81      6.31 o 
   2  -8   4      415.78      404.26     15.52 o 
   3  -8   4      159.11      183.61     14.72 o 
   4  -8   4      976.59      929.41     21.58 o 
   5  -8   4        6.81        3.05      7.12 o 
   6  -8   4       29.23       28.05      9.38 o 
   7  -8   4       74.21       96.91     14.06 o 
   8  -8   4      123.42       85.97     18.85 o 
  -9  -7   4        4.13        5.17     12.99 o 
  -8  -7   4       28.87        5.48     11.00 o 
  -7  -7   4        3.94       -2.87      9.38 o 
  -6  -7   4        3.19       -0.30      8.18 o 
  -5  -7   4       15.34       19.59      7.65 o 
  -4  -7   4      838.83      843.37     15.92 o 
  -3  -7   4        6.29        3.17      4.94 o 
  -2  -7   4      396.31      406.18      9.97 o 
  -1  -7   4      584.26      623.41     14.04 o 
   0  -7   4     3056.28     3175.31     44.19 o 
   1  -7   4        9.47        9.44      4.31 o 
   2  -7   4       44.55       31.56      5.17 o 
   3  -7   4      213.81      232.57     28.60 o 
   4  -7   4       26.07       33.69     15.93 o 
   5  -7   4      250.41      258.29     12.24 o 
   6  -7   4     1205.18     1277.70     27.72 o 
   7  -7   4      278.28      307.45     18.17 o 
   8  -7   4       12.53        6.53     15.81 o 
  -9  -6   4        0.45        8.01     12.45 o 
  -8  -6   4       82.71       41.92     12.20 o 
  -7  -6   4      896.82      841.65     23.67 o 
  -6  -6   4      204.06      216.22     13.67 o 
  -5  -6   4      117.08      115.61      9.53 o 
  -4  -6   4      309.72      313.89     12.85 o 
  -3  -6   4      299.88      285.66      8.19 o 
  -2  -6   4     2304.00     2350.24     33.57 o 
  -1  -6   4     1429.79     1398.78     21.23 o 
   0  -6   4     5590.92     5615.54     74.77 o 
   1  -6   4      679.10      654.54     11.83 o 
   2  -6   4      788.69      916.69     15.45 o 
   3  -6   4       37.87       21.45      4.93 o 
   4  -6   4     2634.67     2521.71     44.92 o 
   5  -6   4      250.98      265.14     20.29 o 
   6  -6   4       29.83       25.29      8.26 o 
   7  -6   4        7.95       15.10     14.97 o 
   8  -6   4        9.68        1.59     18.47 o 
   9  -6   4        3.70        6.95     18.19 o 
  -9  -5   4      358.00      357.51     44.29 o 
  -8  -5   4        2.35        8.72     10.07 o 
  -7  -5   4       43.51       50.59      9.61 o 
  -6  -5   4       99.54       98.62     16.86 o 
  -5  -5   4      115.96      138.13      8.94 o 
  -4  -5   4       24.03       28.83      6.33 o 
  -3  -5   4      238.90      215.18      9.37 o 
  -2  -5   4       31.85       12.94      3.54 o 
  -1  -5   4        2.19       10.35      2.96 o 
   0  -5   4        4.92        4.91      3.27 o 
   1  -5   4     5709.14     6077.98     80.27 o 
   2  -5   4      214.62      244.60      8.73 o 
   3  -5   4     1801.29     1900.89     34.27 o 
   4  -5   4     1383.31     1414.49     47.23 o 
   5  -5   4        0.51       -2.45      6.39 o 
   6  -5   4      518.30      490.57     24.42 o 
   7  -5   4      286.56      269.92     13.41 o 
   8  -5   4      245.47      243.23     20.99 o 
   9  -5   4        4.91       -0.47     17.35 o 
 -10  -4   4        0.73       -2.58     13.47 o 
  -9  -4   4        0.30        4.10     11.15 o 
  -8  -4   4       30.69       48.98     10.54 o 
  -7  -4   4      238.77      242.69     12.78 o 
  -6  -4   4      144.35      129.02     16.91 o 
  -5  -4   4       29.82       43.31      6.71 o 
  -4  -4   4       11.94        4.07      4.98 o 
  -3  -4   4       50.79       63.80      4.02 o 
  -2  -4   4       28.30       26.42      3.37 o 
  -1  -4   4     1107.09      974.06     15.07 o 
   0  -4   4     3960.99     3700.69     49.63 o 
   1  -4   4     4141.24     4537.47     88.26 o 
   2  -4   4      134.35      109.17      5.83 o 
   3  -4   4      787.69      831.64     13.69 o 
   4  -4   4      352.11      322.81     27.36 o 
   5  -4   4      270.02      278.20     37.90 o 
   6  -4   4      481.39      470.58     32.49 o 
   7  -4   4        9.17       -8.82     12.18 o 
   8  -4   4      112.88       96.52     17.12 o 
   9  -4   4      187.57      167.70     21.51 o 
 -10  -3   4       62.88       66.71     17.06 o 
  -9  -3   4       26.08       29.44     11.28 o 
  -8  -3   4        9.89       11.29      9.30 o 
  -7  -3   4     1090.15     1075.48     26.05 o 
  -6  -3   4     1420.35     1432.14     71.77 o 
  -5  -3   4     1490.35     1499.40     63.86 o 
  -4  -3   4       12.68       20.90      4.95 o 
  -3  -3   4      355.63      433.40     11.32 o 
  -2  -3   4     3034.30     2836.43     38.68 o 
  -1  -3   4       33.04       31.02      4.36 o 
   0  -3   4      664.92      748.04     11.60 o 
   1  -3   4     4744.24     4622.86     74.51 o 
   2  -3   4     7924.31     8453.49    133.79 o 
   3  -3   4      817.38      745.25     22.02 o 
   4  -3   4     1905.90     1707.44     31.03 o 
   5  -3   4      369.94      400.05     12.36 o 
   6  -3   4      452.43      403.45     13.37 o 
   7  -3   4     2272.75     2310.66     65.40 o 
   8  -3   4      156.81      175.45     18.94 o 
   9  -3   4       98.00       88.68     19.27 o 
 -10  -2   4       53.40       15.30     20.39 o 
  -9  -2   4      189.89      164.76     20.90 o 
  -8  -2   4      372.51      412.85     26.54 o 
  -7  -2   4      154.21      153.72     10.62 o 
  -6  -2   4        2.56        4.46      6.60 o 
  -5  -2   4      238.79      226.27     16.02 o 
  -4  -2   4      223.00      217.41     15.37 o 
  -3  -2   4      572.93      571.00     17.35 o 
  -2  -2   4      287.04      234.48      5.51 o 
  -1  -2   4      653.83      662.88     10.53 o 
   0  -2   4     1489.83     1543.92     26.63 o 
   1  -2   4     1363.28     1286.16     22.86 o 
   2  -2   4    11364.92    11527.16    149.11 o 
   3  -2   4      702.68      738.50     12.07 o 
   4  -2   4     1220.54     1323.47     20.11 o 
   5  -2   4        0.71        2.96      4.72 o 
   6  -2   4        2.01        8.82     10.26 o 
   7  -2   4      227.90      266.51     19.08 o 
   8  -2   4      359.84      354.30     23.23 o 
   9  -2   4       23.64        4.34     16.51 o 
 -10  -1   4       69.87       46.98     26.54 o 
  -9  -1   4       34.53       25.75     16.84 o 
  -8  -1   4       13.14       11.62     13.76 o 
  -7  -1   4      327.27      288.62     18.85 o 
  -6  -1   4      219.97      249.87     10.94 o 
  -5  -1   4      141.84      161.96     13.55 o 
  -4  -1   4       25.63       28.13      5.83 o 
  -3  -1   4      422.22      369.83     14.65 o 
  -2  -1   4      735.28      606.16     18.43 o 
  -1  -1   4     2146.48     2072.13     38.79 o 
   0  -1   4     2303.23     2295.77     31.02 o 
   1  -1   4        2.51        2.09      2.25 o 
   2  -1   4      594.17      663.01     10.62 o 
   3  -1   4     1009.37      961.87     33.98 o 
   4  -1   4     5705.07     5509.61     73.15 o 
   5  -1   4      226.64      237.36      7.20 o 
   6  -1   4        1.92       -1.15      6.65 o 
   7  -1   4      213.23      228.21     17.96 o 
   8  -1   4      288.44      251.39     20.62 o 
   9  -1   4       88.90      119.19     22.90 o 
 -10   0   4        4.25        8.26     21.27 o 
  -9   0   4      122.16      190.93     22.30 o 
  -8   0   4      657.52      648.09     30.37 o 
  -7   0   4       55.09       47.16     12.46 o 
  -6   0   4      265.44      268.00     16.19 o 
  -5   0   4     2552.26     2667.06     68.85 o 
  -4   0   4      174.13      153.47     10.50 o 
  -3   0   4      427.40      410.14     15.11 o 
  -2   0   4      186.25      141.35      8.12 o 
  -1   0   4      126.08      131.55      7.42 o 
   0   0   4     4198.63     4268.80     84.76 o 
   1   0   4     1324.67     1221.90     17.61 o 
   2   0   4      325.94      261.14      5.72 o 
   3   0   4       12.87        2.74      2.81 o 
   4   0   4     1539.10     1568.04     23.00 o 
   5   0   4      515.57      504.96     35.87 o 
   6   0   4       10.51        7.50      6.14 o 
   7   0   4       18.92       14.30      8.54 o 
   8   0   4      524.24      529.14     27.62 o 
   9   0   4      118.62      114.24     19.64 o 
 -10   1   4       49.40       59.01     24.21 o 
  -9   1   4      136.75      146.10     21.69 o 
  -8   1   4      341.27      393.44     24.30 o 
  -7   1   4        5.60        2.94     10.96 o 
  -6   1   4       25.93       30.28      9.84 o 
  -5   1   4      663.31      643.57     23.84 o 
  -4   1   4     4214.94     4136.13    100.16 o 
  -3   1   4      161.93      144.94      8.68 o 
  -2   1   4    16471.64    17017.62    388.49 o 
  -1   1   4       46.15       57.20      3.78 o 
   0   1   4      118.43      126.75     12.25 o 
   1   1   4        5.77       15.06      4.23 o 
   2   1   4       28.08       28.80      4.69 o 
   3   1   4      403.92      479.67     16.17 o 
   4   1   4      221.68      302.29      8.29 o 
   5   1   4        6.89       12.75      6.17 o 
   6   1   4        0.27       -1.88      6.18 o 
   7   1   4        3.15       -0.46      8.21 o 
   8   1   4      145.44      124.31     12.32 o 
   9   1   4       41.51       38.02     17.35 o 
 -10   2   4        0.04      -12.32     24.16 o 
  -9   2   4       53.57       44.83     19.50 o 
  -8   2   4       75.41       60.27     15.91 o 
  -7   2   4        1.55        3.64     11.15 o 
  -6   2   4      147.19      163.32     14.65 o 
  -5   2   4       13.67       12.92      8.86 o 
  -4   2   4     1742.14     1890.54     48.93 o 
  -3   2   4     4895.37     5233.68    122.97 o 
  -2   2   4    11240.91    11355.86    184.85 o 
  -1   2   4      166.32      195.86      6.49 o 
   0   2   4      288.31      259.85      7.63 o 
   1   2   4     1167.62     1055.07     45.30 o 
   2   2   4      284.46      200.57      7.34 o 
   3   2   4     1572.14     1519.81     28.84 o 
   4   2   4       92.84       89.54      7.16 o 
   5   2   4     1478.13     1421.30     28.92 o 
   6   2   4      314.17      298.20     14.11 o 
   7   2   4        4.51       -5.92      8.51 o 
   8   2   4      689.44      709.11     22.41 o 
   9   2   4      116.30      106.97     19.45 o 
 -10   3   4       10.46       11.52     26.12 o 
  -9   3   4      149.66      138.78     22.81 o 
  -8   3   4      386.85      469.94     26.45 o 
  -7   3   4       58.68       76.60     13.53 o 
  -6   3   4        5.30       -1.73      8.58 o 
  -5   3   4      187.46      158.70     12.22 o 
  -4   3   4     1912.83     1747.33     45.58 o 
  -3   3   4     7078.53     7293.03    120.52 o 
  -2   3   4     7589.76     7564.67    124.23 o 
  -1   3   4      795.85      763.27     15.35 o 
   0   3   4       28.57       43.66      4.66 o 
   1   3   4      190.04      244.18     11.15 o 
   2   3   4     6247.59     6494.15    108.16 o 
   3   3   4     1779.58     1854.08     34.60 o 
   4   3   4      614.53      611.87     17.45 o 
   5   3   4       33.40       28.70      6.63 o 
   6   3   4      426.73      358.24     17.68 o 
   7   3   4       29.15       21.81      8.60 o 
   8   3   4        5.46       -2.79     11.93 o 
   9   3   4      106.07       80.90     19.64 o 
 -10   4   4      109.72      243.27     34.10 o 
  -9   4   4       69.95       56.07     21.32 o 
  -8   4   4      256.83      286.00     24.54 o 
  -7   4   4        0.71        0.37     11.43 o 
  -6   4   4       60.71       53.65     11.76 o 
  -5   4   4     1680.78     1696.48     45.86 o 
  -4   4   4      979.79      972.02     20.57 o 
  -3   4   4      372.92      457.32     15.58 o 
  -2   4   4      263.05      245.78      8.09 o 
  -1   4   4      295.18      312.33      8.59 o 
   0   4   4      113.71      125.18      5.53 o 
   1   4   4      596.07      680.13     15.36 o 
   2   4   4      960.80      932.01     19.83 o 
   3   4   4       13.77       12.98      5.12 o 
   4   4   4      198.51      216.29     14.88 o 
   5   4   4      309.69      287.29     15.72 o 
   6   4   4      314.32      396.06     24.40 o 
   7   4   4       16.25       14.60      9.17 o 
   8   4   4      471.86      475.96     18.78 o 
   9   4   4        2.26       -0.99     12.22 o 
  -9   5   4       62.52       56.35     26.26 o 
  -8   5   4      152.17      171.76     22.53 o 
  -7   5   4        4.96        5.46     13.85 o 
  -6   5   4       14.36        4.11      7.18 o 
  -5   5   4      721.97      714.91     17.86 o 
  -4   5   4     1327.97     1328.65     26.30 o 
  -3   5   4      878.67      745.19     16.47 o 
  -2   5   4     1687.10     1693.36     46.32 o 
  -1   5   4     2707.58     2789.51     71.28 o 
   0   5   4      821.03      847.97     24.89 o 
   1   5   4      234.98      247.01      8.70 o 
   2   5   4     2565.46     2430.13     44.71 o 
   3   5   4      821.43      805.47     29.88 o 
   4   5   4        3.10       -3.51      6.61 o 
   5   5   4       23.16       54.86      8.63 o 
   6   5   4      106.40      158.29     13.27 o 
   7   5   4       95.21       85.85     11.88 o 
   8   5   4      179.34      148.04     14.41 o 
  -9   6   4        7.71        9.84     20.99 o 
  -8   6   4      395.26      384.06     25.56 o 
  -7   6   4       94.21       85.41     16.56 o 
  -6   6   4       10.75        1.03     10.31 o 
  -5   6   4      456.83      461.03     21.37 o 
  -4   6   4     1087.04     1108.24     34.99 o 
  -3   6   4       90.75       75.71     10.87 o 
  -2   6   4      335.45      343.85     17.73 o 
  -1   6   4     4738.84     4963.86    121.89 o 
   0   6   4     1260.64     1286.78     51.97 o 
   1   6   4      854.70      800.13     18.04 o 
   2   6   4     1135.59     1098.21     29.60 o 
   3   6   4      197.64      204.73     10.25 o 
   4   6   4       50.98       70.29      9.82 o 
   5   6   4      287.30      260.59     12.35 o 
   6   6   4      740.81      696.40     21.99 o 
   7   6   4      119.98      122.01     15.37 o 
   8   6   4       55.71       30.15     13.22 o 
  -9   7   4        5.40        5.64     21.23 o 
  -8   7   4       34.27       19.17     17.59 o 
  -7   7   4      253.22      243.51     20.85 o 
  -6   7   4      634.34      644.08     27.06 o 
  -5   7   4      448.44      423.90     21.55 o 
  -4   7   4        0.26        9.10     10.45 o 
  -3   7   4      133.97      134.16     13.81 o 
  -2   7   4      421.81      406.03     20.85 o 
  -1   7   4      253.45      238.38     17.26 o 
   0   7   4      133.64      137.99     15.72 o 
   1   7   4        2.17       10.59     11.36 o 
   2   7   4     1046.09     1022.32     22.74 o 
   3   7   4      126.62      130.85      9.10 o 
   4   7   4      409.67      426.98     34.10 o 
   5   7   4      189.76      165.51     11.90 o 
   6   7   4       22.47       24.64      9.56 o 
   7   7   4        2.56        4.34     10.60 o 
  -8   8   4       37.56       15.25     15.53 o 
  -7   8   4       94.75       80.42     18.43 o 
  -6   8   4       12.28       17.12     13.02 o 
  -5   8   4      266.30      249.29     18.29 o 
  -4   8   4      569.79      597.67     26.31 o 
  -3   8   4      296.07      284.19     20.43 o 
  -2   8   4       51.44       59.06     13.15 o 
  -1   8   4      361.11      357.38     21.83 o 
   0   8   4      958.71      925.56     35.31 o 
   1   8   4     1120.82     1308.36     43.94 o 
   2   8   4     1017.49     1029.22     38.35 o 
   3   8   4     1168.98     1194.12     42.03 o 
   4   8   4       13.58       -1.03      8.62 o 
   5   8   4      351.22      373.46     16.00 o 
   6   8   4      388.64      453.33     40.89 o 
   7   8   4      148.22      155.80     15.08 o 
  -8   9   4       33.15       11.52     16.79 o 
  -7   9   4      273.13      280.73     24.07 o 
  -6   9   4      152.90      166.86     18.33 o 
  -5   9   4      171.69      158.61     17.40 o 
  -4   9   4     1002.64      993.11     36.57 o 
  -3   9   4       46.67        7.74     15.49 o 
  -2   9   4       56.66       51.92     14.93 o 
  -1   9   4      157.78      165.04     18.43 o 
   0   9   4     1747.20     1751.25     54.72 o 
   1   9   4     1676.03     1849.21     57.24 o 
   2   9   4       26.55       43.34     15.53 o 
   3   9   4      336.75      350.52     23.70 o 
   4   9   4       16.17        9.38     15.35 o 
   5   9   4        5.47       11.38     16.05 o 
   6   9   4       49.41       42.82     18.61 o 
  -7  10   4        6.85        2.75     20.15 o 
  -6  10   4      291.75      313.11     23.37 o 
  -5  10   4       44.30       28.46     15.67 o 
  -4  10   4      366.90      311.47     22.30 o 
  -3  10   4       42.67       14.18     15.02 o 
  -2  10   4        0.20       15.81     18.43 o 
  -1  10   4        2.66      -11.10     15.44 o 
   0  10   4      136.66      172.83     20.39 o 
   1  10   4      334.52      338.67     24.35 o 
   2  10   4      974.77     1030.99     40.26 o 
   3  10   4      219.55      255.17     22.58 o 
   4  10   4       34.92       34.61     17.49 o 
   5  10   4       12.32       -6.81     17.54 o 
   6  10   4      106.12      105.05     22.11 o 
  -7  11   4       83.98       50.33     19.69 o 
  -6  11   4       69.72       26.68     21.46 o 
  -5  11   4       28.70       19.08     16.89 o 
  -4  11   4      177.00      177.17     23.98 o 
  -3  11   4       23.55       50.89     20.90 o 
  -2  11   4       35.46       63.21     18.33 o 
  -1  11   4      328.54      280.55     23.88 o 
   0  11   4      589.39      556.57     30.83 o 
   1  11   4        9.48      -11.38     15.77 o 
   2  11   4       68.79       40.02     17.35 o 
   3  11   4      151.55      159.31     20.81 o 
   4  11   4       31.59       19.13     18.33 o 
   5  11   4       13.59       16.05     19.73 o 
  -6  12   4      280.73      312.69     30.69 o 
  -5  12   4      176.26      152.36     25.89 o 
  -4  12   4      276.63      280.22     28.83 o 
  -3  12   4      472.31      492.52     30.56 o 
  -2  12   4      101.27       98.57     20.99 o 
  -1  12   4       26.32        6.62     18.57 o 
   0  12   4       90.26       88.26     20.25 o 
   1  12   4      103.28       81.45     23.23 o 
   2  12   4      146.80      157.39     21.83 o 
   3  12   4       66.43       39.42     19.22 o 
   4  12   4       23.82       48.05     20.48 o 
  -4  13   4      304.08      292.44     28.04 o 
  -3  13   4       10.73       31.21     21.27 o 
  -2  13   4      283.00      338.86     28.64 o 
  -1  13   4       10.06      -26.50     19.50 o 
   0  13   4      130.90      133.60     22.81 o 
   1  13   4       88.61      114.10     21.97 o 
   2  13   4        4.08       -0.09     18.66 o 
   3  13   4        3.42        1.35     19.78 o 
  -2  14   4      101.42       99.64     24.86 o 
  -1  14   4       59.17       56.43     15.15 o 
   0  14   4      239.33      299.58     31.63 o 
   0 -15   5       29.55       44.32     18.15 o 
  -3 -14   5       15.03       -1.77     16.14 o 
  -2 -14   5      247.79      203.67     22.48 o 
  -1 -14   5      263.22      271.68     21.37 o 
   0 -14   5        0.76       -7.79     14.60 o 
   1 -14   5       13.85        7.42     15.53 o 
   2 -14   5      540.03      529.37     28.32 o 
   3 -14   5      139.60      123.06     19.55 o 
  -5 -13   5      103.71      106.27     23.60 o 
  -4 -13   5      358.30      381.91     25.24 o 
  -3 -13   5      173.88      156.18     18.38 o 
  -2 -13   5        8.01        1.19     10.12 o 
  -1 -13   5      113.29      136.63     16.65 o 
   0 -13   5       19.75       10.92     13.62 o 
   1 -13   5       28.54        3.92     16.93 o 
   2 -13   5      299.43      293.65     21.27 o 
   3 -13   5      295.29      287.59     23.93 o 
   4 -13   5        1.72       -2.94     14.79 o 
  -6 -12   5       20.84       45.25     21.88 o 
  -5 -12   5        1.63       -1.40     15.44 o 
  -4 -12   5       90.52      111.68     17.03 o 
  -3 -12   5       46.47       53.97     16.56 o 
  -2 -12   5      123.82      145.56     11.47 o 
  -1 -12   5      329.39      308.72     20.95 o 
   0 -12   5      170.77      192.10     16.84 o 
   1 -12   5        0.38       -8.96     11.99 o 
   2 -12   5       31.20       28.78     13.25 o 
   3 -12   5       41.26       50.38     14.13 o 
   4 -12   5      146.43      116.30     16.47 o 
   5 -12   5      195.51      159.77     21.51 o 
  -7 -11   5       15.31        9.16     14.68 o 
  -6 -11   5       17.74        9.00     11.93 o 
  -5 -11   5       18.25        5.74     11.45 o 
  -4 -11   5      331.63      327.20     20.95 o 
  -3 -11   5      449.52      426.51     15.79 o 
  -2 -11   5       98.99       99.00     15.81 o 
  -1 -11   5      225.27      231.30     12.46 o 
   0 -11   5       73.71      106.41     13.48 o 
   1 -11   5      160.36      132.16     14.51 o 
   2 -11   5       66.68       58.54     13.15 o 
   3 -11   5     1445.35     1389.62     42.68 o 
   4 -11   5        3.00        2.57     12.27 o 
   5 -11   5      119.82      115.74     18.94 o 
   6 -11   5      257.29      258.20     21.18 o 
  -7 -10   5       98.98       88.74     13.87 o 
  -6 -10   5      132.64      158.93     13.85 o 
  -5 -10   5        0.91        9.83     10.42 o 
  -4 -10   5     1155.50     1180.06     38.14 o 
  -3 -10   5      722.50      757.76     16.81 o 
  -2 -10   5      121.36      103.51      7.74 o 
  -1 -10   5      167.62      181.76      9.38 o 
   0 -10   5     1125.55     1260.45     46.18 o 
   1 -10   5        9.69       -0.98      9.94 o 
   2 -10   5     1652.35     1597.77     45.34 o 
   3 -10   5       17.74        7.28     10.59 o 
   4 -10   5        3.51        2.75     11.15 o 
   5 -10   5        2.85       13.57     12.32 o 
   6 -10   5      374.54      441.16     24.21 o 
   7 -10   5      309.57      340.30     22.95 o 
  -8  -9   5       27.13       33.44     14.31 o 
  -7  -9   5        0.14       -0.71     11.03 o 
  -6  -9   5      344.56      369.64     17.26 o 
  -5  -9   5      322.18      326.59     14.76 o 
  -4  -9   5       74.33       53.79      7.57 o 
  -3  -9   5      542.80      598.42     14.18 o 
  -2  -9   5      123.57      125.08      7.10 o 
  -1  -9   5      313.29      338.79     12.73 o 
   0  -9   5      385.69      384.91     10.67 o 
   1  -9   5      497.29      504.47     15.12 o 
   2  -9   5      293.36      301.46     19.76 o 
   3  -9   5       16.67       32.52      7.84 o 
   4  -9   5       10.05       12.25      8.99 o 
   5  -9   5       18.82       15.02     11.66 o 
   6  -9   5        1.39        4.71     12.27 o 
   7  -9   5       39.95       32.75     17.21 o 
  -8  -8   5       91.19       99.99     13.92 o 
  -7  -8   5      249.25      221.34     14.56 o 
  -6  -8   5       41.67       44.66     10.50 o 
  -5  -8   5        3.12        1.46      8.37 o 
  -4  -8   5      904.22      871.11     16.97 o 
  -3  -8   5     3650.15     3649.67     51.51 o 
  -2  -8   5     1378.03     1326.13     27.63 o 
  -1  -8   5     1217.47     1319.46     21.49 o 
   0  -8   5     1258.86     1272.51     20.77 o 
   1  -8   5        3.82        5.10      4.98 o 
   2  -8   5      431.98      369.55     14.88 o 
   3  -8   5     2006.13     1970.23     37.12 o 
   4  -8   5      159.23      169.42      9.88 o 
   5  -8   5       23.88       18.74      8.56 o 
   6  -8   5     1462.33     1364.58     29.95 o 
   7  -8   5      434.37      439.35     23.77 o 
   8  -8   5      199.26      236.65     23.23 o 
  -9  -7   5        7.03        8.31     12.87 o 
  -8  -7   5       28.12       31.61     11.50 o 
  -7  -7   5       11.58        7.18      9.67 o 
  -6  -7   5      546.52      560.01     19.37 o 
  -5  -7   5       92.97       95.37     11.20 o 
  -4  -7   5      777.34      781.13     20.92 o 
  -3  -7   5      795.99      803.39     15.65 o 
  -2  -7   5      123.55      133.75      6.16 o 
  -1  -7   5      910.53      919.49     20.38 o 
   0  -7   5      692.91      618.88     12.13 o 
   1  -7   5      545.62      516.28     15.68 o 
   2  -7   5      173.85      162.07     13.04 o 
   3  -7   5       34.92       33.52      7.53 o 
   4  -7   5      398.72      408.12     22.90 o 
   5  -7   5      103.34      119.99     11.03 o 
   6  -7   5      195.60      175.55     12.41 o 
   7  -7   5       59.70       82.44     12.07 o 
   8  -7   5       74.13       65.87     21.92 o 
  -9  -6   5      101.09       98.03     14.22 o 
  -8  -6   5       74.22       50.77     11.36 o 
  -7  -6   5      172.19      157.73     13.29 o 
  -6  -6   5      149.79      141.47     10.73 o 
  -5  -6   5       89.34       85.89     11.03 o 
  -4  -6   5      125.78      146.24      9.84 o 
  -3  -6   5      768.32      786.90     14.45 o 
  -2  -6   5        9.34       10.24      3.83 o 
  -1  -6   5        3.45        6.24      3.53 o 
   0  -6   5      229.66      242.81      6.82 o 
   1  -6   5       36.62       36.69      5.09 o 
   2  -6   5       10.62       22.29      7.84 o 
   3  -6   5     1440.13     1389.60     27.42 o 
   4  -6   5        0.45        1.95      6.59 o 
   5  -6   5      344.39      368.82     13.76 o 
   6  -6   5       18.90       17.76      9.16 o 
   7  -6   5       98.93      123.74     12.93 o 
   8  -6   5       31.79       25.42     16.93 o 
  -9  -5   5       19.80       29.58     12.29 o 
  -8  -5   5      178.05      188.34     14.59 o 
  -7  -5   5       44.07       29.21      9.09 o 
  -6  -5   5      163.76      178.67     14.74 o 
  -5  -5   5       37.09       33.10      6.99 o 
  -4  -5   5     2265.08     2142.49     31.58 o 
  -3  -5   5      244.34      215.83      6.74 o 
  -2  -5   5      344.41      374.76     14.78 o 
  -1  -5   5      562.29      541.61     10.17 o 
   0  -5   5     4653.49     4779.12     63.84 o 
   1  -5   5    15430.86    16162.60    253.44 o 
   2  -5   5     2923.99     2937.94     50.21 o 
   3  -5   5      181.05      205.55      9.12 o 
   4  -5   5      323.46      335.70     11.87 o 
   5  -5   5      147.81      148.29      9.70 o 
   6  -5   5      462.23      461.63     15.77 o 
   7  -5   5     1610.26     1602.30     50.38 o 
   8  -5   5      437.57      437.33     26.82 o 
   9  -5   5        0.55        9.33     18.57 o 
 -10  -4   5        5.12        9.65     13.83 o 
  -9  -4   5      112.56      116.31     13.57 o 
  -8  -4   5        3.37        5.47      9.57 o 
  -7  -4   5      219.74      228.62     18.73 o 
  -6  -4   5      870.03      906.80     35.43 o 
  -5  -4   5     1943.93     1935.80     37.82 o 
  -4  -4   5      309.84      313.18     15.35 o 
  -3  -4   5      479.33      493.66     10.00 o 
  -2  -4   5        3.11       -1.03      2.96 o 
  -1  -4   5     5660.06     5625.05     74.50 o 
   0  -4   5     3065.70     2951.99     40.21 o 
   1  -4   5     8216.66     8706.57    154.17 o 
   2  -4   5       38.03       25.14      5.08 o 
   3  -4   5     1954.85     2111.79     37.40 o 
   4  -4   5      228.89      307.55     10.89 o 
   5  -4   5     1936.88     2026.81     51.43 o 
   6  -4   5      236.27      274.98     15.58 o 
   7  -4   5       13.48       24.58     13.85 o 
   8  -4   5       29.79       30.74     16.19 o 
   9  -4   5        4.20        7.74     18.01 o 
 -10  -3   5       83.27       43.76     21.23 o 
  -9  -3   5       55.68       50.86     12.07 o 
  -8  -3   5       17.42       26.54      9.78 o 
  -7  -3   5        4.33        9.71      8.10 o 
  -6  -3   5      766.97      736.45     19.55 o 
  -5  -3   5      948.43      986.25     23.25 o 
  -4  -3   5      398.75      400.30     12.05 o 
  -3  -3   5      366.09      347.47     10.60 o 
  -2  -3   5      126.08      123.75      4.45 o 
  -1  -3   5       63.06       63.61      3.31 o 
   0  -3   5     6131.00     6205.59     99.20 o 
   1  -3   5     9799.73    10557.22    166.34 o 
   2  -3   5        0.61        5.99     10.31 o 
   3  -3   5     1772.91     1908.69     33.95 o 
   4  -3   5      704.07      699.21     24.72 o 
   5  -3   5      249.37      254.01     13.16 o 
   6  -3   5     1424.90     1375.24     69.18 o 
   7  -3   5      654.61      706.82     30.37 o 
   8  -3   5       56.61       48.42     16.28 o 
   9  -3   5       18.52       16.33     17.91 o 
 -10  -2   5       79.54       51.03     21.32 o 
  -9  -2   5      144.44      159.73     21.18 o 
  -8  -2   5        3.62        8.91     13.71 o 
  -7  -2   5       12.14       14.12      7.93 o 
  -6  -2   5     1490.57     1504.82     51.22 o 
  -5  -2   5     2956.51     2970.10     53.78 o 
  -4  -2   5      776.57      817.58     18.41 o 
  -3  -2   5      134.10      142.82      9.77 o 
  -2  -2   5        9.83        3.82      3.21 o 
  -1  -2   5     3173.19     3012.64     49.73 o 
   0  -2   5     3799.12     3643.64     61.74 o 
   1  -2   5     5506.90     5549.55     88.91 o 
   2  -2   5     1692.83     1730.86     30.46 o 
   3  -2   5     1280.77     1421.10     37.80 o 
   4  -2   5      309.11      306.58      9.28 o 
   5  -2   5     2037.69     2001.83     36.21 o 
   6  -2   5        5.95       16.37     11.43 o 
   7  -2   5      280.58      299.77     20.62 o 
   8  -2   5        5.88       -8.35     14.18 o 
   9  -2   5        4.73        1.21     17.21 o 
 -10  -1   5        4.25       -3.69     20.20 o 
  -9  -1   5       30.73       15.07     16.61 o 
  -8  -1   5       78.49       97.40     16.23 o 
  -7  -1   5      442.39      451.00     23.56 o 
  -6  -1   5      739.36      716.11     27.57 o 
  -5  -1   5      852.20      839.68     28.46 o 
  -4  -1   5      520.57      542.95     20.43 o 
  -3  -1   5       41.27       31.72      6.81 o 
  -2  -1   5     3848.28     3470.35     84.11 o 
  -1  -1   5     6523.34     6106.58    143.12 o 
   0  -1   5        2.71       -1.57      2.28 o 
   1  -1   5      590.59      673.43     11.13 o 
   2  -1   5      165.04      161.33      4.91 o 
   3  -1   5        8.95       13.58      3.43 o 
   4  -1   5       10.83        5.31      4.15 o 
   5  -1   5       21.27       19.00      5.04 o 
   6  -1   5      203.32      242.39     17.07 o 
   7  -1   5      454.36      489.63     25.14 o 
   8  -1   5        2.74        0.56     14.32 o 
   9  -1   5      121.27      112.52     20.25 o 
 -10   0   5        1.98       11.57     21.23 o 
  -9   0   5       40.26       26.26     20.81 o 
  -8   0   5      354.84      402.07     26.17 o 
  -7   0   5      158.63      202.92     17.12 o 
  -6   0   5      286.52      302.33     17.63 o 
  -5   0   5       14.92       26.36      8.49 o 
  -4   0   5      330.53      301.35     14.55 o 
  -3   0   5       23.61       17.07      6.30 o 
  -2   0   5      286.93      274.53     12.04 o 
  -1   0   5       23.15       14.06      3.32 o 
   0   0   5      395.31      430.47     24.33 o 
   1   0   5      840.28      738.57     12.10 o 
   2   0   5      150.04      160.95      7.35 o 
   3   0   5       47.16       45.57      3.67 o 
   4   0   5     1313.88     1260.42     19.39 o 
   5   0   5     2145.21     2151.70     56.31 o 
   6   0   5       19.98       21.83      7.97 o 
   7   0   5       73.73       87.14     14.83 o 
   8   0   5       80.82       72.17     16.09 o 
   9   0   5       27.53       35.83     18.33 o 
 -10   1   5       64.13       70.21     23.84 o 
  -9   1   5        0.50       -0.75     16.65 o 
  -8   1   5       44.04       39.42     14.74 o 
  -7   1   5        4.15        0.37     11.15 o 
  -6   1   5      507.89      520.04     22.48 o 
  -5   1   5     2602.36     2471.60     64.66 o 
  -4   1   5      282.64      266.04     13.48 o 
  -3   1   5     3453.51     3655.78     88.31 o 
  -2   1   5     6450.67     6638.89    154.64 o 
  -1   1   5      457.99      395.47     15.70 o 
   0   1   5     4099.33     3926.31     82.66 o 
   1   1   5      841.63      795.74     16.74 o 
   2   1   5       73.94       49.20      5.51 o 
   3   1   5     3142.02     3204.12     55.63 o 
   4   1   5     2116.44     2110.64     38.96 o 
   5   1   5     2568.47     2585.25     47.52 o 
   6   1   5      391.63      365.89     25.42 o 
   7   1   5      317.90      326.02     13.76 o 
   8   1   5       34.40       40.77     15.11 o 
   9   1   5       80.47       98.20     19.64 o 
 -10   2   5       54.08       47.40     24.26 o 
  -9   2   5       18.81        8.35     17.49 o 
  -8   2   5      180.26      193.73     19.13 o 
  -7   2   5      422.17      410.84     21.88 o 
  -6   2   5       25.53       28.36     10.03 o 
  -5   2   5        1.90       -4.25      7.09 o 
  -4   2   5    11281.27    10842.84    251.34 o 
  -3   2   5     2734.32     2730.31     66.99 o 
  -2   2   5     2454.46     2462.95     43.04 o 
  -1   2   5     2797.51     2656.29     45.83 o 
   0   2   5        9.58        7.02      5.83 o 
   1   2   5      111.96      166.93      7.13 o 
   2   2   5      543.77      566.95     13.88 o 
   3   2   5      437.91      392.56     14.60 o 
   4   2   5      219.08      236.92      9.88 o 
   5   2   5        0.87        4.17      6.53 o 
   6   2   5       51.15       33.44      8.42 o 
   7   2   5      371.28      369.60     21.88 o 
   8   2   5        0.02       -5.69     14.23 o 
   9   2   5       33.25       18.61     17.96 o 
 -10   3   5        4.98       -2.61     29.30 o 
  -9   3   5      238.66      292.68     25.75 o 
  -8   3   5        4.32       -6.06     16.79 o 
  -7   3   5      434.93      415.97     21.60 o 
  -6   3   5       82.52       84.53     12.88 o 
  -5   3   5      690.22      723.06     24.96 o 
  -4   3   5     5131.12     5257.80    124.88 o 
  -3   3   5     3524.62     3978.57     68.00 o 
  -2   3   5        0.43        3.32      3.73 o 
  -1   3   5      244.11      285.58     21.09 o 
   0   3   5       17.58       28.08     12.08 o 
   1   3   5     3638.46     3887.78     66.51 o 
   2   3   5     2844.73     2816.49     49.93 o 
   3   3   5      229.59      223.18      9.41 o 
   4   3   5      170.40      171.68      8.84 o 
   5   3   5     1113.96     1115.26     40.51 o 
   6   3   5      639.20      640.00     19.05 o 
   7   3   5        4.73        5.26     10.81 o 
   8   3   5      132.19      129.42     15.21 o 
 -10   4   5       10.41       -4.62     31.02 o 
  -9   4   5        6.63       11.52     22.58 o 
  -8   4   5       46.45       64.80     18.75 o 
  -7   4   5       27.69       30.46     14.51 o 
  -6   4   5      252.49      280.59     17.17 o 
  -5   4   5      879.58      863.94     27.57 o 
  -4   4   5       94.33      136.83     10.89 o 
  -3   4   5      444.02      491.01     15.44 o 
  -2   4   5     1380.82     1384.41     26.22 o 
  -1   4   5     3063.82     2785.43     48.31 o 
   0   4   5     4877.98     4889.01     82.28 o 
   1   4   5      203.88      194.65      8.02 o 
   2   4   5      312.92      273.24     17.59 o 
   3   4   5     1197.38     1105.06     25.61 o 
   4   4   5       39.32       30.65      6.70 o 
   5   4   5        9.19        0.30      6.91 o 
   6   4   5      676.55      658.66     20.39 o 
   7   4   5      257.79      237.31     14.37 o 
   8   4   5       39.79       25.84     12.29 o 
  -8   5   5      458.13      488.09     26.31 o 
  -7   5   5      364.84      403.05     22.58 o 
  -6   5   5       23.45       11.70      8.05 o 
  -5   5   5      226.68      223.89     12.50 o 
  -4   5   5       68.62       70.57      7.88 o 
  -3   5   5      498.46      448.39     12.52 o 
  -2   5   5      561.46      556.34     17.63 o 
  -1   5   5     1200.12     1205.27     24.14 o 
   0   5   5      178.82      195.11     10.03 o 
   1   5   5      162.05      166.44      7.93 o 
   2   5   5      507.38      473.18     13.69 o 
   3   5   5      472.02      470.03     14.72 o 
   4   5   5        0.34       -2.25      8.05 o 
   5   5   5        3.89       11.50      7.46 o 
   6   5   5       18.23       11.50      8.74 o 
   7   5   5       29.88       12.50     11.01 o 
   8   5   5       23.34       25.64     11.97 o 
  -9   6   5       72.67       51.73     18.85 o 
  -8   6   5       13.52       -1.96     14.27 o 
  -7   6   5        6.90        4.29     12.13 o 
  -6   6   5       58.49       75.85     13.29 o 
  -5   6   5       10.51       15.77     10.64 o 
  -4   6   5      180.02      187.34     14.93 o 
  -3   6   5      412.20      437.89     20.85 o 
  -2   6   5      102.24       82.34     11.80 o 
  -1   6   5     1016.84      996.51     33.26 o 
   0   6   5     1223.01     1363.27     42.59 o 
   1   6   5       24.93       28.68     28.34 o 
   2   6   5      195.60      193.98      9.78 o 
   3   6   5       51.75       52.34      7.85 o 
   4   6   5       56.84       76.22      9.28 o 
   5   6   5      953.32     1114.64     49.98 o 
   6   6   5      414.40      426.39     17.23 o 
   7   6   5       38.25       27.30     12.09 o 
   8   6   5       54.46       44.63     12.96 o 
  -9   7   5        0.87      -20.39     21.37 o 
  -8   7   5       59.88       72.17     19.73 o 
  -7   7   5      689.00      713.59     30.69 o 
  -6   7   5      139.71      134.54     15.58 o 
  -5   7   5      197.84      192.33     16.51 o 
  -4   7   5       33.77       44.50     12.32 o 
  -3   7   5      891.80      829.51     30.69 o 
  -2   7   5      749.26      690.31     27.90 o 
  -1   7   5     3508.64     3467.97     90.41 o 
   0   7   5     1600.53     1556.58     48.42 o 
   1   7   5       28.68       32.65     14.32 o 
   2   7   5      184.22      180.77     12.50 o 
   3   7   5     1059.10     1034.87     24.52 o 
   4   7   5      883.62      812.63     30.93 o 
   5   7   5       84.35       70.71     10.89 o 
   6   7   5      112.87      122.45     15.49 o 
   7   7   5       29.43       19.43     11.57 o 
  -8   8   5       94.48       78.88     21.23 o 
  -7   8   5      484.65      442.05     25.10 o 
  -6   8   5      175.20      159.49     17.40 o 
  -5   8   5        6.60       -6.20     12.32 o 
  -4   8   5      201.62      188.00     17.49 o 
  -3   8   5      659.88      645.90     28.13 o 
  -2   8   5       62.21       97.17     14.69 o 
  -1   8   5      693.91      667.13     29.76 o 
   0   8   5      284.54      306.90     21.79 o 
   1   8   5      746.77      833.38     34.94 o 
   2   8   5      163.67      134.82     17.96 o 
   3   8   5      370.22      379.02     24.26 o 
   4   8   5       79.95       95.30     17.17 o 
   5   8   5      141.00      148.76     19.64 o 
   6   8   5       26.06       37.68     13.37 o 
   7   8   5        4.25       -2.15     13.53 o 
  -8   9   5      106.21      100.85     19.55 o 
  -7   9   5      298.13      266.32     22.30 o 
  -6   9   5        5.16       -1.77     14.55 o 
  -5   9   5       18.52       -3.03     13.43 o 
  -4   9   5        2.79        3.97     13.67 o 
  -3   9   5        0.65        6.02     13.62 o 
  -2   9   5       19.15        2.85     14.13 o 
  -1   9   5      308.98      275.46     21.92 o 
   0   9   5       18.58       29.44     16.05 o 
   1   9   5        3.25       27.43     16.14 o 
   2   9   5       65.72       74.59     17.77 o 
   3   9   5      517.26      550.22     29.34 o 
   4   9   5       84.71       76.13     18.10 o 
   5   9   5      163.79      143.82     21.13 o 
   6   9   5       80.25       74.68     24.63 o 
  -7  10   5       27.43       39.46     18.01 o 
  -6  10   5      114.89       99.88     21.97 o 
  -5  10   5        1.95       12.22     15.91 o 
  -4  10   5      249.59      228.16     21.13 o 
  -3  10   5     1051.20      932.84     37.65 o 
  -2  10   5      187.80      195.04     23.74 o 
  -1  10   5       39.53       20.11     16.93 o 
   0  10   5       15.53       15.35     17.07 o 
   1  10   5        1.84        3.73     16.47 o 
   2  10   5      683.55      675.76     33.63 o 
   3  10   5      772.04      785.19     36.48 o 
   4  10   5      214.09      176.52     22.20 o 
   5  10   5        0.93       -4.38     18.71 o 
  -6  11   5       75.45       32.70     19.03 o 
  -5  11   5      299.43      253.12     26.92 o 
  -4  11   5      244.38      181.60     21.83 o 
  -3  11   5      142.76      147.27     21.27 o 
  -2  11   5        0.23        6.02     16.89 o 
  -1  11   5       47.76       47.72     18.38 o 
   0  11   5      170.21      129.03     21.13 o 
   1  11   5      569.81      588.66     32.09 o 
   2  11   5      363.37      318.99     25.47 o 
   3  11   5       38.46       29.02     22.39 o 
   4  11   5       10.12       15.25     19.36 o 
  -5  12   5       33.19       46.60     20.81 o 
  -4  12   5      130.04      101.83     22.39 o 
  -3  12   5      343.57      301.40     26.82 o 
  -2  12   5        0.50        3.27     23.14 o 
  -1  12   5        4.04       -9.33     18.66 o 
   0  12   5       76.65       88.21     21.23 o 
   1  12   5      133.86      133.84     21.79 o 
   2  12   5      217.77      179.27     23.23 o 
   3  12   5      254.95      239.64     25.28 o 
  -4  13   5      127.35       58.64     23.51 o 
  -3  13   5      313.07      262.31     31.95 o 
  -2  13   5      164.15      133.51     28.64 o 
  -1  13   5        0.99       10.22     20.76 o 
   0  13   5      131.31      107.71     23.42 o 
   2  13   5      150.80      161.08     24.26 o 
  -2 -14   6       21.99       17.96     19.31 o 
  -1 -14   6      186.72      193.92     22.48 o 
   0 -14   6      425.56      402.67     27.06 o 
   1 -14   6       27.66       16.79     19.41 o 
   2 -14   6        3.44      -11.94     19.55 o 
   3 -14   6      297.36      238.61     22.86 o 
  -5 -13   6       44.10       30.88     17.77 o 
  -4 -13   6       67.90       50.89     20.29 o 
  -3 -13   6       99.74       93.67     19.50 o 
  -2 -13   6        0.92        0.89     16.70 o 
  -1 -13   6      125.71      136.59     16.89 o 
   0 -13   6        5.90       22.62     14.04 o 
   1 -13   6        7.31       -7.84     16.75 o 
   2 -13   6      212.43      235.20     22.58 o 
   3 -13   6       29.35       19.27     15.21 o 
   4 -13   6        4.14       -7.18     14.88 o 
  -6 -12   6       86.71       95.16     23.04 o 
  -5 -12   6       98.98      118.07     18.33 o 
  -4 -12   6       24.94       25.47     17.59 o 
  -3 -12   6      328.24      323.53     18.45 o 
  -2 -12   6      160.84      181.00     16.70 o 
  -1 -12   6     1237.81     1247.91     39.28 o 
   0 -12   6      996.39     1015.17     36.29 o 
   1 -12   6       67.16       55.37     14.09 o 
   2 -12   6      271.78      227.88     18.89 o 
   3 -12   6     1257.87     1159.93     39.74 o 
   4 -12   6      499.69      521.07     26.73 o 
   5 -12   6      111.96       97.64     17.54 o 
  -7 -11   6      185.26      201.78     18.37 o 
  -6 -11   6      447.48      446.33     31.35 o 
  -5 -11   6        5.60       -0.75     11.25 o 
  -4 -11   6       47.01       31.59     10.60 o 
  -3 -11   6       47.45       32.17      8.64 o 
  -2 -11   6        0.89       -2.15      7.98 o 
  -1 -11   6      102.02      100.67     15.30 o 
   0 -11   6      668.55      627.24     25.75 o 
   1 -11   6      496.04      464.72     22.58 o 
   2 -11   6      306.41      359.57     22.44 o 
   3 -11   6        0.97       11.99     14.65 o 
   4 -11   6        1.22        0.09     12.55 o 
   5 -11   6        4.00       16.84     17.07 o 
   6 -11   6        0.11       13.62     15.39 o 
  -7 -10   6        0.02       -4.27     13.16 o 
  -6 -10   6       55.04       50.22     11.84 o 
  -5 -10   6       30.81        8.82     11.80 o 
  -4 -10   6      504.89      456.01     16.75 o 
  -3 -10   6      141.03      169.00      9.56 o 
  -2 -10   6      889.73      919.06     40.41 o 
  -1 -10   6      966.91      917.75     26.56 o 
   0 -10   6      513.62      481.35     21.11 o 
   1 -10   6     1260.38     1250.15     27.63 o 
   2 -10   6        6.28       10.68     10.64 o 
   3 -10   6      142.07      149.79     14.97 o 
   4 -10   6      153.34      180.16     16.33 o 
   5 -10   6      418.45      402.39     24.16 o 
   6 -10   6      802.47      827.41     34.75 o 
   7 -10   6      234.23      229.14     23.60 o 
  -8  -9   6      146.30      130.43     18.26 o 
  -7  -9   6      124.43      129.95     14.67 o 
  -6  -9   6      263.08      292.35     15.54 o 
  -5  -9   6       30.84       12.57      9.66 o 
  -4  -9   6        5.49        1.05      7.02 o 
  -3  -9   6      857.44      853.49     28.38 o 
  -2  -9   6     2032.99     1984.38     30.91 o 
  -1  -9   6      907.80      917.06     17.28 o 
   0  -9   6     2922.95     2860.57     51.26 o 
   1  -9   6       66.53       66.20      8.41 o 
   2  -9   6        5.25        3.95      6.84 o 
   3  -9   6      838.44      872.58     22.12 o 
   4  -9   6     1005.67     1026.58     24.63 o 
   5  -9   6      143.76      133.99     12.54 o 
   6  -9   6       12.26       11.57     12.92 o 
   7  -9   6      300.41      237.96     22.34 o 
  -8  -8   6       99.74      115.50     14.37 o 
  -7  -8   6        6.83        7.87     10.57 o 
  -6  -8   6        4.25        1.61      9.24 o 
  -5  -8   6       43.85       48.46      9.15 o 
  -4  -8   6       41.63       49.75      6.66 o 
  -3  -8   6     1964.29     1954.10     30.30 o 
  -2  -8   6      706.13      687.86     14.47 o 
  -1  -8   6      111.66      129.96      7.21 o 
   0  -8   6       45.07       63.74      5.76 o 
   1  -8   6      122.65      123.29     11.34 o 
   2  -8   6       59.73       44.77      7.70 o 
   3  -8   6       29.03       20.16     12.43 o 
   4  -8   6      407.90      404.60     23.07 o 
   5  -8   6      103.77      103.36     10.55 o 
   6  -8   6      122.76      151.15     22.04 o 
   7  -8   6       26.07       13.12     11.46 o 
  -9  -7   6        0.41        3.53     12.78 o 
  -8  -7   6        8.86       25.07     11.63 o 
  -7  -7   6      425.11      399.15     26.22 o 
  -6  -7   6      201.15      203.44     12.62 o 
  -5  -7   6      163.19      167.89      8.56 o 
  -4  -7   6      229.54      243.29     10.77 o 
  -3  -7   6       14.65       16.73      4.64 o 
  -2  -7   6      563.42      550.30     15.01 o 
  -1  -7   6      514.92      501.73     11.30 o 
   0  -7   6     1351.08     1323.05     21.06 o 
   1  -7   6      169.28      163.28     11.78 o 
   2  -7   6        4.04       24.69      6.30 o 
   3  -7   6       24.51       23.78      8.05 o 
   4  -7   6     2355.89     2257.44     42.29 o 
   5  -7   6      638.23      711.89     20.28 o 
   6  -7   6      599.44      595.64     19.01 o 
   7  -7   6      445.53      471.07     35.66 o 
   8  -7   6       74.10       63.91     23.70 o 
  -9  -6   6        0.37       -3.53     12.02 o 
  -8  -6   6       66.13       78.05     12.17 o 
  -7  -6   6      232.83      245.07     14.08 o 
  -6  -6   6      434.06      450.83     16.40 o 
  -5  -6   6       14.66       12.12      7.22 o 
  -4  -6   6       22.11       14.76      5.33 o 
  -3  -6   6     2411.24     2432.30     35.43 o 
  -2  -6   6     3316.39     3217.49     44.99 o 
  -1  -6   6      129.88      121.35      5.63 o 
   0  -6   6      527.13      568.65     11.05 o 
   1  -6   6     1703.86     1528.54     35.29 o 
   2  -6   6     1701.89     1672.37     31.68 o 
   3  -6   6     1152.72     1070.14     23.14 o 
   4  -6   6     1311.70     1289.58     44.67 o 
   5  -6   6      277.61      290.84     23.16 o 
   6  -6   6      710.35      702.25     20.47 o 
   7  -6   6       97.21      145.64     18.61 o 
   8  -6   6      409.24      470.73     31.72 o 
  -9  -5   6      550.06      543.97     59.08 o 
  -8  -5   6       21.27       17.63     10.59 o 
  -7  -5   6       53.68       60.37      9.94 o 
  -6  -5   6      183.91      207.20     11.68 o 
  -5  -5   6       58.61       44.97      7.46 o 
  -4  -5   6      746.28      767.12     14.50 o 
  -3  -5   6     1601.90     1656.46     25.28 o 
  -2  -5   6      102.74       88.92      6.47 o 
  -1  -5   6       24.68       16.71      3.85 o 
   0  -5   6        2.25       11.16      3.51 o 
   1  -5   6      185.52      215.32      8.58 o 
   2  -5   6     1226.68     1047.86     21.65 o 
   3  -5   6      422.20      444.07     15.88 o 
   4  -5   6      234.41      256.40     10.87 o 
   5  -5   6      157.23      169.24     10.27 o 
   6  -5   6       98.38      115.26     10.65 o 
   7  -5   6      211.03      214.63     20.06 o 
   8  -5   6        5.72        9.98     16.93 o 
 -10  -4   6        0.82        9.66     20.57 o 
  -9  -4   6       37.65       33.90     12.42 o 
  -8  -4   6       37.58       27.65     10.24 o 
  -7  -4   6      255.23      241.34     13.11 o 
  -6  -4   6      119.15      102.79      9.36 o 
  -5  -4   6      106.61      119.75      8.67 o 
  -4  -4   6      519.35      565.99     15.64 o 
  -3  -4   6       66.36       69.97      4.50 o 
  -2  -4   6     1737.83     1601.45     23.84 o 
  -1  -4   6      635.85      646.89     11.48 o 
   0  -4   6      271.38      267.51     21.30 o 
   1  -4   6      896.09      883.72     32.44 o 
   2  -4   6        4.08       12.82      6.76 o 
   3  -4   6     1460.52     1378.84     33.05 o 
   4  -4   6     2991.75     2875.08     84.83 o 
   5  -4   6       46.28       57.03      7.90 o 
   6  -4   6      166.32      162.43     19.76 o 
   7  -4   6        1.71       -1.17     13.71 o 
   8  -4   6      506.28      546.91     30.28 o 
 -10  -3   6       10.32        0.09     19.73 o 
  -9  -3   6      145.07      133.60     20.57 o 
  -8  -3   6       25.38       34.01     14.74 o 
  -7  -3   6        1.86        4.53      7.92 o 
  -6  -3   6      277.36      275.52     12.17 o 
  -5  -3   6     2518.64     2581.25     48.14 o 
  -4  -3   6      799.39      778.19     18.07 o 
  -3  -3   6       18.48       25.37      5.32 o 
  -2  -3   6      190.09      158.14      7.09 o 
  -1  -3   6      335.26      338.08     13.39 o 
   0  -3   6       13.81       21.01      4.97 o 
   1  -3   6     7003.64     7113.92    113.85 o 
   2  -3   6     6266.04     6258.36    100.94 o 
   3  -3   6       78.65       66.50      6.22 o 
   4  -3   6       69.53       83.75     20.01 o 
   5  -3   6      147.22      166.50      9.58 o 
   6  -3   6       18.85       28.64     12.60 o 
   7  -3   6      999.58      986.44     39.00 o 
   8  -3   6       30.82       23.51     16.56 o 
   9  -3   6       21.15       15.11     19.08 o 
 -10  -2   6        0.72       -7.46     19.41 o 
  -9  -2   6       39.70       54.58     18.24 o 
  -8  -2   6      129.28      131.74     17.77 o 
  -7  -2   6       19.32       33.73     12.83 o 
  -6  -2   6        0.71       11.24     10.73 o 
  -5  -2   6       91.63       79.68     11.34 o 
  -4  -2   6       51.70       59.15      9.66 o 
  -3  -2   6      184.97      201.62     12.60 o 
  -2  -2   6      421.98      384.99     16.14 o 
  -1  -2   6      961.01      934.43     30.07 o 
   0  -2   6     2560.22     2563.76     35.40 o 
   1  -2   6      174.53      193.43      7.23 o 
   2  -2   6      108.02      114.53      4.51 o 
   3  -2   6       20.86       30.55      4.73 o 
   4  -2   6      545.57      541.72     14.12 o 
   5  -2   6      515.35      555.70     17.96 o 
   6  -2   6      706.76      754.55     30.23 o 
   7  -2   6      171.24      177.27     18.24 o 
   8  -2   6       83.06       69.37     17.87 o 
   9  -2   6       32.21       28.64     19.27 o 
 -10  -1   6      108.97      106.78     23.04 o 
  -9  -1   6       16.70       15.77     16.42 o 
  -8  -1   6       94.53       73.19     15.77 o 
  -7  -1   6      113.69      118.77     15.07 o 
  -6  -1   6       30.62       18.57     10.22 o 
  -5  -1   6       63.38       67.73     10.96 o 
  -4  -1   6        8.63        3.69      7.65 o 
  -3  -1   6     2045.24     1998.49     52.67 o 
  -2  -1   6     3666.33     3323.69     81.59 o 
  -1  -1   6     1497.42     1658.60     43.80 o 
   0  -1   6      451.39      451.40      8.63 o 
   1  -1   6     2602.88     2675.17     36.87 o 
   2  -1   6     5123.96     5068.82     67.39 o 
   3  -1   6     1633.12     1619.87     23.82 o 
   4  -1   6      892.64      894.22     15.19 o 
   5  -1   6     1368.04     1379.55     41.98 o 
   6  -1   6       51.16       30.79     12.13 o 
   7  -1   6       16.80       21.37     13.67 o 
   8  -1   6      300.05      289.69     23.18 o 
   9  -1   6      108.11      121.29     21.46 o 
 -10   0   6        1.70       -3.13     20.34 o 
  -9   0   6      146.04      127.77     20.29 o 
  -8   0   6      459.81      502.36     26.68 o 
  -7   0   6       33.58       37.04     12.50 o 
  -6   0   6        1.40       -0.98      9.52 o 
  -5   0   6     1831.73     1755.68     49.12 o 
  -4   0   6        4.84        4.71      7.37 o 
  -3   0   6      474.18      498.82     18.71 o 
  -2   0   6     2018.13     2015.51     51.64 o 
  -1   0   6      120.86      108.86      5.84 o 
   0   0   6      250.04      275.16      8.57 o 
   1   0   6     1304.52     1318.54     25.21 o 
   2   0   6       83.03      129.49     12.93 o 
   3   0   6      277.12      288.72      8.59 o 
   4   0   6      932.53      991.43     16.40 o 
   5   0   6      512.30      506.53     32.30 o 
   6   0   6      935.69     1067.37     36.57 o 
   7   0   6      164.45      152.68     17.31 o 
   8   0   6        9.29        7.32     14.83 o 
   9   0   6       31.29       30.37     19.31 o 
 -10   1   6       84.41       54.16     22.86 o 
  -9   1   6        0.26        0.65     20.43 o 
  -8   1   6       51.65       33.07     17.12 o 
  -7   1   6      198.78      143.45     15.25 o 
  -6   1   6       76.13       85.27     11.99 o 
  -5   1   6       20.38       25.89      8.91 o 
  -4   1   6     3990.33     3964.55     97.08 o 
  -3   1   6        1.33       -0.84      6.11 o 
  -2   1   6       87.66      109.01      6.22 o 
  -1   1   6       24.05       32.66      4.33 o 
   0   1   6       10.60        1.00      3.79 o 
   1   1   6      231.83      272.89      9.24 o 
   2   1   6        3.48        4.17      4.85 o 
   3   1   6       27.41       25.38      5.59 o 
   4   1   6       40.78       58.56      6.80 o 
   5   1   6      349.71      329.24     12.48 o 
   6   1   6        1.09        3.35      7.85 o 
   7   1   6       17.53       11.62     13.43 o 
   8   1   6      175.15      145.50     18.89 o 
 -10   2   6       65.07       67.50     23.74 o 
  -9   2   6       83.80       50.19     18.29 o 
  -8   2   6      143.38      159.54     17.91 o 
  -7   2   6       26.20       19.78     11.52 o 
  -6   2   6      347.61      335.41     17.96 o 
  -5   2   6      935.54      924.72     30.42 o 
  -4   2   6     1267.15     1412.53     39.23 o 
  -3   2   6      256.98      258.38      9.09 o 
  -2   2   6     2202.19     2260.64     40.28 o 
  -1   2   6       92.79       99.74      6.02 o 
   0   2   6      280.75      295.77      9.24 o 
   1   2   6      219.31      187.70      8.55 o 
   2   2   6      474.80      350.36     15.56 o 
   3   2   6     1544.83     1551.55     30.56 o 
   4   2   6      142.98      154.21     10.19 o 
   5   2   6      366.79      375.99     13.70 o 
   6   2   6      489.56      470.58     26.36 o 
   7   2   6      237.91      216.54     19.08 o 
   8   2   6      232.25      168.78     20.11 o 
 -10   3   6      171.05      151.38     26.26 o 
  -9   3   6       82.35       81.45     22.90 o 
  -8   3   6       57.53       30.28     14.32 o 
  -7   3   6       10.81       21.18     11.48 o 
  -6   3   6      102.48      105.15     13.67 o 
  -5   3   6      919.67      974.96     31.02 o 
  -4   3   6     2609.38     2490.05     53.37 o 
  -3   3   6      123.76      144.63      7.79 o 
  -2   3   6      650.93      700.33     15.78 o 
  -1   3   6      456.36      451.54     12.05 o 
   0   3   6      796.35      764.25     16.88 o 
   1   3   6      101.54       82.98      6.97 o 
   2   3   6      923.00      979.61     21.45 o 
   3   3   6      361.82      387.05     12.67 o 
   4   3   6      231.09      241.10     11.22 o 
   5   3   6        7.35       11.43      7.64 o 
   6   3   6     1468.11     1371.97     30.41 o 
   7   3   6       53.30       49.07     11.00 o 
   8   3   6       25.26       20.62     16.09 o 
 -10   4   6       54.22       69.27     29.81 o 
  -9   4   6       27.84       16.05     21.51 o 
  -8   4   6      105.17      105.33     18.94 o 
  -7   4   6       75.65       86.77     15.39 o 
  -6   4   6      170.27      149.60     14.41 o 
  -5   4   6       34.07       25.88     12.62 o 
  -4   4   6        2.76        0.33      8.42 o 
  -3   4   6      147.57      157.35      7.98 o 
  -2   4   6      180.03      192.47     16.93 o 
  -1   4   6        9.34        6.69      5.25 o 
   0   4   6      767.54      812.86     59.55 o 
   1   4   6      289.50      334.98     11.15 o 
   2   4   6      123.73      123.56     13.62 o 
   3   4   6        1.68        6.27      8.58 o 
   4   4   6       89.27       92.50      8.94 o 
   5   4   6       67.75       61.98      9.29 o 
   6   4   6      421.75      353.70     16.00 o 
   7   4   6       23.75       24.54     10.16 o 
   8   4   6      197.34      198.49     39.86 o 
  -7   5   6        2.70       11.94     12.32 o 
  -6   5   6      470.75      399.11     29.44 o 
  -5   5   6      286.84      352.21     15.28 o 
  -4   5   6     2093.61     2180.03     40.76 o 
  -3   5   6      721.02      762.34     32.65 o 
  -2   5   6       13.11       10.60      5.22 o 
  -1   5   6       82.28       77.03     10.87 o 
   0   5   6     1504.89     1486.50     29.04 o 
   1   5   6     2199.25     2242.93     41.67 o 
   2   5   6     1791.20     1892.50     36.73 o 
   3   5   6        7.61        7.92      7.25 o 
   4   5   6      596.09      650.94     18.32 o 
   5   5   6      114.57      125.70     19.15 o 
   6   5   6      765.45      810.22     22.70 o 
   7   5   6      359.52      365.94     17.65 o 
   8   5   6       39.55       33.50     20.97 o 
  -9   6   6        0.42       -6.20     21.92 o 
  -8   6   6       47.42       40.40     15.95 o 
  -7   6   6      373.83      403.61     23.42 o 
  -6   6   6      824.56      886.70     33.21 o 
  -5   6   6      717.29      713.96     28.60 o 
  -4   6   6      191.70      180.53     15.30 o 
  -3   6   6        8.71       19.03     11.01 o 
  -2   6   6      205.22      216.64     16.00 o 
  -1   6   6     1448.14     1415.93     43.52 o 
   0   6   6     4249.65     4064.38    104.12 o 
   1   6   6      799.53      881.78     20.69 o 
   2   6   6       49.58       46.99      8.12 o 
   3   6   6       52.76       63.54      8.77 o 
   4   6   6      348.14      392.89     15.63 o 
   5   6   6      120.47      131.84     11.83 o 
   6   6   6       28.28       18.86     10.07 o 
   7   6   6       51.83       49.95     12.21 o 
  -9   7   6       12.47        7.60     18.75 o 
  -8   7   6       17.08        3.03     15.77 o 
  -7   7   6      162.33      171.01     18.80 o 
  -6   7   6       56.26       91.34     15.35 o 
  -5   7   6        0.43        0.51     12.04 o 
  -4   7   6      441.29      440.13     23.04 o 
  -3   7   6       68.68       72.17     13.76 o 
  -2   7   6        7.52       14.79     12.18 o 
  -1   7   6      490.41      480.16     25.14 o 
   0   7   6       28.47       70.07     15.53 o 
   1   7   6        3.70       12.04     15.35 o 
   2   7   6      764.17      803.39     34.05 o 
   3   7   6        0.64        7.90     10.15 o 
   4   7   6       42.96       16.14      9.41 o 
   5   7   6       58.37       60.18     10.20 o 
   6   7   6       36.00       40.32     12.24 o 
   7   7   6       63.35       72.49     22.02 o 
  -8   8   6        4.21        7.14     16.70 o 
  -7   8   6      106.02      118.86     18.05 o 
  -6   8   6      551.08      500.87     26.64 o 
  -5   8   6      220.94      195.04     18.57 o 
  -4   8   6       23.63       40.26     14.32 o 
  -3   8   6      417.19      411.58     23.42 o 
  -2   8   6       50.83       49.91     14.51 o 
  -1   8   6      523.10      528.77     27.71 o 
   0   8   6     2642.08     2468.01     71.19 o 
   1   8   6      150.36      162.24     20.25 o 
   2   8   6      140.42      123.01     18.66 o 
   3   8   6      495.91      474.19     27.10 o 
   4   8   6      209.87      188.28     20.53 o 
   5   8   6       96.80       86.86     18.94 o 
   6   8   6      195.90      241.08     27.43 o 
  -8   9   6       75.64       51.03     22.86 o 
  -7   9   6      202.10      227.04     22.34 o 
  -6   9   6      687.24      649.45     31.77 o 
  -5   9   6       87.58      122.78     18.24 o 
  -4   9   6       91.30       61.11     16.05 o 
  -3   9   6      122.38      144.52     17.91 o 
  -2   9   6      434.18      405.85     25.05 o 
  -1   9   6      219.07      270.00     22.81 o 
   0   9   6       52.93       70.95     17.91 o 
   1   9   6      499.65      579.38     31.02 o 
   2   9   6       41.31       40.26     17.26 o 
   3   9   6      147.17      183.89     21.23 o 
   4   9   6      284.74      266.23     24.16 o 
   5   9   6       13.21       37.83     19.17 o 
   6   9   6       13.10       24.16     20.29 o 
  -7  10   6       14.53       19.87     18.52 o 
  -6  10   6       53.68       47.16     18.29 o 
  -5  10   6       12.05        7.42     20.29 o 
  -4  10   6      311.74      288.29     23.79 o 
  -3  10   6        0.41       -1.17     16.23 o 
  -2  10   6      224.69      216.96     22.20 o 
  -1  10   6      113.35      118.16     19.73 o 
   0  10   6      205.24      273.08     24.35 o 
   1  10   6      489.00      536.51     30.93 o 
   2  10   6       97.66      109.16     20.39 o 
   3  10   6      268.47      248.69     24.40 o 
   4  10   6       54.66       80.28     20.71 o 
   5  10   6        0.55       -1.26     19.87 o 
  -6  11   6      202.87      223.31     24.68 o 
  -5  11   6      102.93       92.92     20.81 o 
  -4  11   6      207.23      238.00     24.12 o 
  -3  11   6       98.02      124.55     21.32 o 
  -2  11   6        4.58      -10.36     17.54 o 
  -1  11   6      202.39      215.61     23.93 o 
   0  11   6      571.18      620.94     33.68 o 
   1  11   6      107.94      113.78     21.18 o 
   2  11   6        6.38       -7.74     18.15 o 
   3  11   6       65.87       47.26     20.48 o 
   4  11   6      182.04      191.63     25.42 o 
  -5  12   6      148.80      106.73     23.23 o 
  -4  12   6       27.05       46.37     25.89 o 
  -3  12   6      110.77      129.45     23.60 o 
  -2  12   6      236.13      226.57     25.98 o 
  -1  12   6        2.68        5.50     19.97 o 
   0  12   6       36.10       51.69     21.09 o 
   1  12   6        7.51       11.24     18.71 o 
   2  12   6       20.56        0.65     18.94 o 
   3  12   6        5.28       -2.75     20.29 o 
  -3  13   6        1.28       -4.71     22.25 o 
  -2  13   6       47.22       42.68     22.95 o 
  -1  13   6        5.04      -10.78     21.37 o 
   0  13   6       41.22       40.77     22.30 o 
   1  13   6      102.78      122.97     24.16 o 
  -2 -14   7       37.67       39.28     19.87 o 
  -1 -14   7       79.55       71.56     20.71 o 
   0 -14   7       16.51       -5.74     15.11 o 
   1 -14   7      170.71      148.39     19.73 o 
   2 -14   7      567.75      633.03     31.53 o 
  -4 -13   7      166.46      198.12     20.48 o 
  -3 -13   7      187.89      201.20     21.65 o 
  -2 -13   7        0.81        7.00     16.93 o 
  -1 -13   7        4.85       10.22     17.21 o 
   0 -13   7      401.48      404.26     23.74 o 
   1 -13   7      431.44      421.71     26.45 o 
   2 -13   7       35.93       21.23     18.33 o 
   3 -13   7      198.74      205.44     20.95 o 
   4 -13   7        7.35       -0.75     15.91 o 
  -5 -12   7       39.46       48.93     16.51 o 
  -4 -12   7       86.68       46.28     17.87 o 
  -3 -12   7       65.94       54.44     13.90 o 
  -2 -12   7        6.10        7.46     15.16 o 
  -1 -12   7       56.53       45.76     13.57 o 
   0 -12   7       18.41       33.73     13.39 o 
   1 -12   7      374.61      379.21     22.11 o 
   2 -12   7      196.72      208.61     18.80 o 
   3 -12   7      477.43      445.78     26.68 o 
   4 -12   7       16.34       25.80     15.16 o 
   5 -12   7       23.15        2.05     19.50 o 
  -6 -11   7        0.81       -1.32     12.93 o 
  -5 -11   7        3.32       -4.65     11.82 o 
  -4 -11   7      341.66      374.08     16.26 o 
  -3 -11   7      477.30      531.79     14.86 o 
  -2 -11   7        4.63       11.83      8.87 o 
  -1 -11   7      473.52      481.70     22.95 o 
   0 -11   7      828.95      889.17     32.79 o 
   1 -11   7        1.81        6.44     11.62 o 
   2 -11   7       39.06       21.55     15.35 o 
   3 -11   7      767.16      736.07     31.35 o 
   4 -11   7      177.36      207.59     18.61 o 
   5 -11   7       86.22       71.56     19.31 o 
   6 -11   7      235.25      203.20     20.90 o 
  -7 -10   7        1.76        5.67     12.66 o 
  -6 -10   7      445.67      463.19     23.02 o 
  -5 -10   7       74.53       91.00     11.59 o 
  -4 -10   7        9.23        9.00      7.29 o 
  -3 -10   7        3.47       -0.58      6.88 o 
  -2 -10   7       92.82       82.97     12.63 o 
  -1 -10   7        1.83       -4.05      8.36 o 
   0 -10   7       33.13       26.30     13.71 o 
   1 -10   7      499.80      466.95     15.73 o 
   2 -10   7       11.17       24.11      8.80 o 
   3 -10   7       20.18       20.03      9.15 o 
   4 -10   7      113.93       85.18     16.79 o 
   5 -10   7       29.31       15.58     13.62 o 
   6 -10   7        8.92        1.96     14.37 o 
  -8  -9   7        0.10       -1.03     13.11 o 
  -7  -9   7       38.14       21.30     13.32 o 
  -6  -9   7      395.29      395.74     23.72 o 
  -5  -9   7      341.81      344.82     18.64 o 
  -4  -9   7       39.01       37.08     10.64 o 
  -3  -9   7        5.58        5.65      6.19 o 
  -2  -9   7      514.99      497.07     12.83 o 
  -1  -9   7       91.24       94.97     13.88 o 
   0  -9   7      630.40      629.07     17.64 o 
   1  -9   7        1.72       -3.30      9.54 o 
   2  -9   7      178.59      181.28     11.16 o 
   3  -9   7       39.61       51.48      9.31 o 
   4  -9   7        7.28        0.50      8.20 o 
   5  -9   7      135.41      160.94     19.34 o 
   6  -9   7      144.84      162.94     12.92 o 
   7  -9   7      480.30      480.53     25.94 o 
  -8  -8   7        5.00       -2.70     12.00 o 
  -7  -8   7       57.05       35.44     12.67 o 
  -6  -8   7       32.85       31.74     11.18 o 
  -5  -8   7       47.43       59.20      9.55 o 
  -4  -8   7      960.97      997.26     18.93 o 
  -3  -8   7      974.89     1014.39     18.68 o 
  -2  -8   7        2.26       -1.86      6.17 o 
  -1  -8   7       66.82       61.43      6.19 o 
   0  -8   7     1746.67     1660.16     37.37 o 
   1  -8   7     1674.15     1674.45     33.12 o 
   2  -8   7      224.54      236.52     11.57 o 
   3  -8   7       14.29        2.93      7.65 o 
   4  -8   7       41.10       70.27      9.09 o 
   5  -8   7     1047.47     1002.81     25.66 o 
   6  -8   7      280.45      243.31     14.46 o 
   7  -8   7      219.21      186.29     15.87 o 
  -9  -7   7       41.82       42.51     14.98 o 
  -8  -7   7        5.10        4.52     11.36 o 
  -7  -7   7      135.07      159.33     13.88 o 
  -6  -7   7      375.46      404.40     16.39 o 
  -5  -7   7      513.41      574.43     13.98 o 
  -4  -7   7      518.40      553.87     19.50 o 
  -3  -7   7       38.81       43.99      6.04 o 
  -2  -7   7      508.27      482.12     11.30 o 
  -1  -7   7      709.59      694.48     13.81 o 
   0  -7   7      201.38      186.55      9.45 o 
   1  -7   7      716.25      689.72     17.47 o 
   2  -7   7      830.13      779.34     19.46 o 
   3  -7   7      272.16      290.28     11.76 o 
   4  -7   7      610.09      612.99     19.73 o 
   5  -7   7      721.52      767.10     21.62 o 
   6  -7   7       70.82       61.73     10.88 o 
   7  -7   7        4.06       16.65     16.75 o 
  -9  -6   7        7.65        5.42     13.94 o 
  -8  -6   7       55.92       53.18     11.86 o 
  -7  -6   7        2.03        0.52      9.37 o 
  -6  -6   7       70.24       72.77      9.81 o 
  -5  -6   7       70.79       69.00     10.22 o 
  -4  -6   7       14.35       10.82      5.55 o 
  -3  -6   7        0.07        4.74      4.95 o 
  -2  -6   7      192.09      170.62     11.32 o 
  -1  -6   7       51.09       55.90      6.41 o 
   0  -6   7     1084.40     1039.99     32.65 o 
   1  -6   7     1992.50     1986.15     36.75 o 
   2  -6   7       83.10       86.11     12.36 o 
   3  -6   7       73.60       73.64      7.67 o 
   4  -6   7       53.85       49.91      8.50 o 
   5  -6   7       34.13       44.09      9.02 o 
   6  -6   7       85.31       84.77     11.17 o 
   7  -6   7      770.83      894.35     39.46 o 
   8  -6   7       27.61       36.85     23.32 o 
  -9  -5   7        0.18        0.91     11.91 o 
  -8  -5   7       38.65       30.61     10.99 o 
  -7  -5   7      250.21      246.31     13.71 o 
  -6  -5   7     1532.59     1564.60     39.63 o 
  -5  -5   7     1576.25     1536.88     32.45 o 
  -4  -5   7      147.19      157.73     28.46 o 
  -3  -5   7       10.63       15.35      4.40 o 
  -2  -5   7      355.86      350.01      8.70 o 
  -1  -5   7      743.71      694.11     12.79 o 
   0  -5   7     1301.68     1199.65     24.42 o 
   1  -5   7      947.34      811.50     18.40 o 
   2  -5   7     1749.24     1828.77     34.29 o 
   3  -5   7       31.71       28.29      6.32 o 
   4  -5   7      131.80      135.65     13.09 o 
   5  -5   7       10.63       25.43      8.34 o 
   6  -5   7       43.43       55.48      9.61 o 
   7  -5   7      102.25      142.05     19.45 o 
   8  -5   7      319.94      318.94     26.17 o 
  -9  -4   7       28.55       20.48     17.82 o 
  -8  -4   7      232.58      211.70     18.99 o 
  -7  -4   7        6.23       12.76      8.82 o 
  -6  -4   7      365.61      411.86     18.03 o 
  -5  -4   7      394.08      406.34     18.66 o 
  -4  -4   7      383.50      404.26     12.64 o 
  -3  -4   7        3.45        4.74      3.74 o 
  -2  -4   7     3283.85     3196.01     69.72 o 
  -1  -4   7     7676.02     7660.79    123.06 o 
   0  -4   7        6.97       -1.22      4.52 o 
   1  -4   7      286.67      369.38     11.25 o 
   2  -4   7      437.03      383.93     11.78 o 
   3  -4   7      578.50      612.36     15.44 o 
   4  -4   7      556.18      562.24     15.73 o 
   5  -4   7     1275.68     1240.22     93.48 o 
   6  -4   7      173.44      213.19     18.61 o 
   7  -4   7       49.26       18.10     15.11 o 
   8  -4   7        6.95       -7.14     17.31 o 
 -10  -3   7       19.53       20.39     21.32 o 
  -9  -3   7       20.62       15.81     17.40 o 
  -8  -3   7      307.36      285.63     22.81 o 
  -7  -3   7      336.81      291.32     21.04 o 
  -6  -3   7      257.65      223.59     17.68 o 
  -5  -3   7        3.20        5.04     10.22 o 
  -4  -3   7      128.74      158.47     13.67 o 
  -3  -3   7       65.53       59.38     10.12 o 
  -2  -3   7      378.78      444.35     21.06 o 
  -1  -3   7      831.57      884.83     18.58 o 
   0  -3   7     2163.61     2336.16     42.08 o 
   1  -3   7     3708.13     3892.06     64.83 o 
   2  -3   7       55.66       60.09      8.44 o 
   3  -3   7       11.54       17.02     11.29 o 
   4  -3   7      634.24      601.83     15.81 o 
   5  -3   7      186.53      178.41     10.57 o 
   6  -3   7     1006.72     1027.86     37.27 o 
   7  -3   7        2.05       -1.96     14.51 o 
   8  -3   7      178.62      165.98     21.37 o 
 -10  -2   7        4.17        5.27     24.82 o 
  -9  -2   7       15.04       10.36     17.17 o 
  -8  -2   7       46.87       25.28     15.25 o 
  -7  -2   7      152.53      149.42     16.79 o 
  -6  -2   7      552.15      544.07     25.10 o 
  -5  -2   7      640.39      678.97     26.73 o 
  -4  -2   7      694.70      710.23     26.17 o 
  -3  -2   7      618.56      619.78     23.09 o 
  -2  -2   7      960.99      820.74     26.73 o 
  -1  -2   7     7614.68     7492.39    119.89 o 
   0  -2   7      700.36      772.41     15.59 o 
   1  -2   7      382.39      354.05      8.48 o 
   2  -2   7      683.18      684.98     12.71 o 
   3  -2   7      995.71     1013.14     33.38 o 
   4  -2   7     1862.15     1898.26     35.04 o 
   5  -2   7     4807.09     4916.28    122.97 o 
   6  -2   7       46.93       35.59     13.15 o 
   7  -2   7        2.73        6.20     14.32 o 
   8  -2   7        2.09       22.62     17.21 o 
 -10  -1   7       41.84       35.55     25.28 o 
  -9  -1   7        8.12        3.55     16.56 o 
  -8  -1   7      431.11      462.06     26.36 o 
  -7  -1   7      889.26      937.69     35.27 o 
  -6  -1   7       27.24       19.59     11.06 o 
  -5  -1   7      457.82      444.47     21.04 o 
  -4  -1   7      775.06      752.54     26.59 o 
  -3  -1   7      275.09      236.32     13.67 o 
  -2  -1   7      245.02      198.12     12.18 o 
  -1  -1   7      356.46      271.49      9.10 o 
   0  -1   7      353.36      373.50     14.94 o 
   1  -1   7      239.20      240.40      6.83 o 
   2  -1   7       35.04       25.36      4.14 o 
   3  -1   7        4.05        3.81      5.25 o 
   4  -1   7       27.54       40.43     12.83 o 
   5  -1   7       85.03       65.96     12.32 o 
   6  -1   7       40.52       48.47     13.62 o 
   7  -1   7       49.18       69.97     16.05 o 
   8  -1   7       12.74        4.15     16.23 o 
 -10   0   7       13.99       16.14     20.53 o 
  -9   0   7        0.05        4.34     20.20 o 
  -8   0   7       46.61       38.16     14.93 o 
  -7   0   7      284.83      305.36     20.25 o 
  -6   0   7       20.15       26.26     11.01 o 
  -5   0   7      463.56      473.91     21.23 o 
  -4   0   7       85.15      115.78     12.60 o 
  -3   0   7      221.08      245.14     13.48 o 
  -2   0   7     5830.59     6044.81    143.40 o 
  -1   0   7       26.50       26.45      4.56 o 
   0   0   7        1.89       -2.61      4.52 o 
   1   0   7     1355.22     1327.58     49.77 o 
   2   0   7     1278.07     1193.25     18.76 o 
   3   0   7     1424.01     1446.14     22.17 o 
   4   0   7      510.88      512.53     14.08 o 
   5   0   7     1057.67      989.70     33.96 o 
   6   0   7      152.26      169.24     16.61 o 
   7   0   7       39.19       32.61     14.51 o 
   8   0   7        4.49       15.95     16.65 o 
 -10   1   7        9.54        2.61     20.62 o 
  -9   1   7       25.73       13.71     20.48 o 
  -8   1   7      391.80      420.82     26.78 o 
  -7   1   7      478.53      475.40     24.07 o 
  -6   1   7      114.74      127.02     15.39 o 
  -5   1   7      344.89      388.21     19.73 o 
  -4   1   7       30.51       24.54      8.49 o 
  -3   1   7      839.39      799.00     25.47 o 
  -2   1   7     2937.29     2940.89     51.74 o 
  -1   1   7     3581.47     3297.91     57.05 o 
   0   1   7     1933.72     2218.11     40.01 o 
   1   1   7      298.15      317.16     22.30 o 
   2   1   7      848.30      781.53     18.12 o 
   3   1   7     1403.03     1473.26     29.21 o 
   4   1   7      728.20      708.73     38.25 o 
   5   1   7      137.53      131.65      9.46 o 
   6   1   7      409.95      430.01     23.04 o 
   7   1   7       31.76       25.52     14.37 o 
   8   1   7       18.33       13.39     16.14 o 
 -10   2   7      117.99      121.10     28.74 o 
  -9   2   7       18.22       13.53     17.03 o 
  -8   2   7      122.75      129.40     17.17 o 
  -7   2   7      500.62      486.18     25.38 o 
  -6   2   7      113.83      133.84     13.71 o 
  -5   2   7      416.97      466.63     21.60 o 
  -4   2   7     9204.98     9375.73    219.58 o 
  -3   2   7      184.53      195.00      8.45 o 
  -2   2   7      494.18      448.34     12.19 o 
  -1   2   7     1955.45     2000.63     69.34 o 
   0   2   7      701.31      762.12     17.36 o 
   1   2   7      688.82      660.01     16.50 o 
   2   2   7      802.87      888.29     31.21 o 
   3   2   7       63.02       76.62     21.67 o 
   4   2   7       11.74       14.61      6.96 o 
   5   2   7      416.69      394.71     14.60 o 
   6   2   7       54.02       47.80      9.61 o 
   7   2   7       12.27       30.23     14.79 o 
   8   2   7        4.48        0.84     16.09 o 
 -10   3   7        0.37      -14.13     26.73 o 
  -9   3   7        0.76       -7.14     20.67 o 
  -8   3   7        2.16        2.71     16.65 o 
  -7   3   7       56.19       61.20     15.25 o 
  -6   3   7        2.45       -0.98     11.71 o 
  -5   3   7      133.50      149.51     13.62 o 
  -4   3   7      827.48      948.27     21.60 o 
  -3   3   7       52.08       57.00      6.57 o 
  -2   3   7      491.14      430.85     12.75 o 
  -1   3   7     4160.85     4088.84     70.19 o 
   0   3   7      843.03      768.25     18.01 o 
   1   3   7      322.47      346.17     30.60 o 
   2   3   7      212.27      254.83     17.98 o 
   3   3   7     1136.89     1164.51     25.52 o 
   4   3   7      674.69      708.39     21.41 o 
   5   3   7      745.33      763.35     20.62 o 
   6   3   7      295.22      303.22     22.39 o 
   7   3   7        1.07      -10.45     13.85 o 
   8   3   7       15.38       11.90     17.03 o 
  -9   4   7       27.21       24.77     21.79 o 
  -8   4   7      190.23      193.73     18.75 o 
  -7   4   7      279.31      289.27     20.29 o 
  -6   4   7      502.76      452.06     20.76 o 
  -5   4   7       98.11      107.90     13.09 o 
  -4   4   7      959.44     1023.72     50.08 o 
  -3   4   7     1118.48     1008.62     22.00 o 
  -2   4   7     1113.91     1053.14     24.19 o 
  -1   4   7     1925.47     1871.55     42.40 o 
   0   4   7     5002.61     5211.63     88.66 o 
   1   4   7      127.11      128.08      8.82 o 
   2   4   7      351.82      347.45     12.89 o 
   3   4   7     1230.03     1162.77     26.31 o 
   4   4   7       65.62       78.36      9.33 o 
   5   4   7      300.03      233.20     27.01 o 
   6   4   7      126.87      129.19     11.48 o 
   7   4   7      139.94      121.84     13.33 o 
  -9   5   7       66.54       93.11     21.41 o 
  -8   5   7       52.32       56.63     16.61 o 
  -7   5   7       80.01      114.06     18.80 o 
  -6   5   7        0.80       -8.86     11.29 o 
  -5   5   7       91.84       67.73     12.92 o 
  -4   5   7       91.33       98.52     12.11 o 
  -3   5   7     1172.35     1198.00     34.96 o 
  -2   5   7      135.93      160.09      8.92 o 
  -1   5   7      278.18      287.93     11.07 o 
   0   5   7        5.96       10.92      6.37 o 
   1   5   7      402.54      399.07     13.66 o 
   2   5   7      149.85      163.62     19.83 o 
   3   5   7       68.42       69.85     15.95 o 
   4   5   7        0.24        7.94      8.60 o 
   5   5   7       87.39      112.87     12.30 o 
   6   5   7      106.23       90.50     12.21 o 
   7   5   7       91.55       80.35     13.47 o 
  -9   6   7       11.92       11.38     23.00 o 
  -8   6   7       54.31       46.56     16.84 o 
  -7   6   7      913.79      821.95     33.82 o 
  -6   6   7       71.15       59.38     14.32 o 
  -5   6   7      347.70      342.73     20.99 o 
  -4   6   7        8.17       14.09     11.57 o 
  -3   6   7       37.72       55.37     12.50 o 
  -2   6   7      319.21      372.17     20.76 o 
  -1   6   7     1909.12     1842.31     54.07 o 
   0   6   7      702.48      767.65     31.91 o 
   1   6   7       46.12       59.36      8.59 o 
   2   6   7      496.98      458.67     15.68 o 
   3   6   7       53.36       70.28      9.92 o 
   4   6   7       73.46       31.49      9.65 o 
   5   6   7      179.14      155.52     12.91 o 
   6   6   7      140.89      146.82     13.90 o 
   7   6   7       57.00       33.68     13.76 o 
  -8   7   7       10.40       19.08     16.70 o 
  -7   7   7       75.17       76.64     16.79 o 
  -6   7   7        6.34        7.23     13.76 o 
  -5   7   7      133.86      123.43     16.37 o 
  -4   7   7      340.96      379.91     22.53 o 
  -3   7   7     1991.16     2035.76     59.57 o 
  -2   7   7      369.85      334.66     21.46 o 
  -1   7   7        7.51       -2.99     13.25 o 
   0   7   7     1100.25     1095.97     40.35 o 
   1   7   7     1001.42      951.45     37.97 o 
   2   7   7      760.95      795.88     34.94 o 
   3   7   7      998.65     1010.65     39.28 o 
   4   7   7       65.80       67.36     16.35 o 
   5   7   7        2.84        5.38     10.97 o 
   6   7   7      127.85      109.16     13.20 o 
  -8   8   7       20.87       20.62     17.87 o 
  -7   8   7       12.86       -7.42     15.58 o 
  -6   8   7       49.50       50.75     16.33 o 
  -5   8   7      291.67      323.42     22.72 o 
  -4   8   7       10.51       -1.96     14.04 o 
  -3   8   7       29.16       39.05     14.97 o 
  -2   8   7       24.00       38.07     14.97 o 
  -1   8   7       10.65       10.64     15.35 o 
   0   8   7        5.89       25.33     16.70 o 
   1   8   7      359.64      361.58     25.89 o 
   2   8   7       94.04       71.09     18.47 o 
   3   8   7      168.35      195.13     21.32 o 
   4   8   7       45.52       40.54     17.63 o 
   5   8   7        5.21        5.18     17.49 o 
   6   8   7        0.08        2.43     19.31 o 
  -7   9   7       19.24       -1.07     17.26 o 
  -6   9   7        9.82      -12.92     15.91 o 
  -5   9   7        9.61        0.05     15.67 o 
  -4   9   7       44.20       58.17     16.84 o 
  -3   9   7      450.96      471.29     27.01 o 
  -2   9   7       15.66       -6.62     15.07 o 
  -1   9   7      109.71      105.33     18.89 o 
   0   9   7      402.23      371.61     26.50 o 
   1   9   7      225.51      267.34     24.35 o 
   2   9   7      218.66      188.65     22.02 o 
   3   9   7     1020.30      957.05     41.19 o 
   4   9   7      304.69      379.91     28.04 o 
   5   9   7        3.05       12.22     19.55 o 
  -7  10   7        0.40       25.00     23.79 o 
  -6  10   7      111.21      137.75     21.79 o 
  -5  10   7      319.32      245.05     23.98 o 
  -4  10   7      134.65      154.64     21.13 o 
  -3  10   7       49.92       61.34     18.52 o 
  -2  10   7       37.17       16.75     17.73 o 
  -1  10   7       52.22       17.35     17.40 o 
   0  10   7        1.09      -10.73     17.87 o 
   1  10   7      289.76      318.61     26.96 o 
   2  10   7      130.55      161.45     22.86 o 
   3  10   7       62.21       74.68     24.68 o 
   4  10   7       94.59       91.25     22.39 o 
  -6  11   7        1.12      -11.43     24.44 o 
  -5  11   7      183.49      141.81     23.32 o 
  -4  11   7       29.41        8.35     19.08 o 
  -3  11   7       31.60       53.13     20.57 o 
  -2  11   7       73.16      115.50     22.20 o 
  -1  11   7        9.62        7.60     19.27 o 
   0  11   7        4.27       -4.48     18.94 o 
   1  11   7       32.00       37.41     20.85 o 
   2  11   7       30.05       19.50     19.92 o 
   3  11   7       27.87       31.21     20.95 o 
  -4  12   7       42.74       16.70     26.64 o 
  -3  12   7      326.38      242.15     27.57 o 
  -2  12   7        1.76      -21.51     20.25 o 
  -1  12   7      307.57      280.59     28.13 o 
   0  12   7       38.88       60.08     22.16 o 
   1  12   7      174.88      194.06     24.72 o 
  -2 -14   8       68.42       32.51     20.62 o 
  -1 -14   8       18.69       46.18     20.57 o 
   0 -14   8      186.03      132.62     22.58 o 
   1 -14   8       66.24       59.57     21.51 o 
  -3 -13   8       84.47       68.34     19.31 o 
  -2 -13   8       38.92       55.00     15.95 o 
  -1 -13   8      336.07      341.14     22.48 o 
   0 -13   8      146.40      161.36     21.37 o 
   1 -13   8      175.06      167.94     18.89 o 
   2 -13   8       52.78       22.11     18.85 o 
   3 -13   8      382.41      370.39     24.68 o 
  -5 -12   8        4.47        5.68     12.23 o 
  -3 -12   8      637.34      693.02     30.42 o 
  -2 -12   8      110.54      119.75     16.14 o 
  -1 -12   8      240.81      239.31     20.85 o 
   0 -12   8      258.53      287.59     20.29 o 
   1 -12   8       71.53       51.55     17.35 o 
   2 -12   8      160.55      151.14     17.91 o 
   3 -12   8      566.28      581.95     28.36 o 
   4 -12   8      263.20      225.59     20.71 o 
  -6 -11   8       77.30       77.67     13.90 o 
  -5 -11   8       74.16       57.51     13.20 o 
  -4 -11   8       55.89       51.10      9.37 o 
  -3 -11   8      270.12      287.39     14.29 o 
  -2 -11   8      140.19      136.02     13.16 o 
  -1 -11   8        0.71       -0.48      9.47 o 
   0 -11   8       12.80       18.84     10.33 o 
   1 -11   8      502.70      521.49     26.17 o 
   2 -11   8      365.94      372.82     21.83 o 
   3 -11   8        0.03       10.22     15.86 o 
   4 -11   8       80.11       53.74     15.02 o 
   5 -11   8        6.75        8.16     18.38 o 
  -7 -10   8       44.64       40.26     13.56 o 
  -6 -10   8        1.09        1.07     11.30 o 
  -5 -10   8       19.12       20.02     12.52 o 
  -4 -10   8       38.40       41.69      8.64 o 
  -3 -10   8      179.19      189.71     14.09 o 
  -2 -10   8      213.66      199.12     13.21 o 
  -1 -10   8      426.74      430.27     46.14 o 
   0 -10   8      196.37      197.59     15.81 o 
   1 -10   8      972.76      950.54     24.02 o 
   2 -10   8       58.69       55.24     17.03 o 
   3 -10   8      511.70      514.87     17.68 o 
   4 -10   8      786.48      792.32     41.14 o 
   5 -10   8       25.18       14.65     17.35 o 
   6 -10   8       82.71       61.76     16.70 o 
  -7  -9   8       23.47       22.50     12.26 o 
  -6  -9   8      710.35      722.16     23.34 o 
  -5  -9   8       32.59       38.05      9.98 o 
  -4  -9   8      122.51      120.82      8.59 o 
  -3  -9   8     1395.55     1435.01     24.97 o 
  -2  -9   8     1257.51     1273.46     22.44 o 
  -1  -9   8     1095.04     1144.22     66.03 o 
   0  -9   8      885.76      874.10     22.34 o 
   1  -9   8        2.49        7.03      8.44 o 
   2  -9   8      187.38      219.69     14.18 o 
   3  -9   8      482.65      489.08     17.60 o 
   4  -9   8     1264.53     1183.30     36.39 o 
   5  -9   8      325.26      320.26     15.96 o 
   6  -9   8      128.47      109.71     15.04 o 
  -8  -8   8       83.37       89.26     14.46 o 
  -7  -8   8       32.57       35.70     11.71 o 
  -6  -8   8        1.66        5.71      9.65 o 
  -5  -8   8     1019.60     1095.48     21.35 o 
  -4  -8   8     1784.48     1848.96     29.88 o 
  -3  -8   8     1216.52     1224.53     21.62 o 
  -2  -8   8      334.03      338.05     14.64 o 
  -1  -8   8     1016.39     1053.45     34.36 o 
   0  -8   8      754.71      798.69     28.15 o 
   1  -8   8      192.70      182.52     28.32 o 
   2  -8   8      431.40      465.34     31.81 o 
   3  -8   8        9.11        2.35      9.23 o 
   4  -8   8       27.75       52.65      9.96 o 
   5  -8   8       51.23       54.87     10.04 o 
   6  -8   8        2.29       -6.13     11.96 o 
   7  -8   8      148.07      124.18     21.60 o 
  -8  -7   8        0.61       -1.33     11.68 o 
  -7  -7   8      193.85      168.00     25.00 o 
  -6  -7   8       68.88       73.52     10.57 o 
  -5  -7   8      102.68      122.43     14.58 o 
  -4  -7   8      231.29      232.40      9.44 o 
  -3  -7   8     1230.08     1221.84     21.32 o 
  -2  -7   8     1295.16     1322.61     22.08 o 
  -1  -7   8       43.61       47.65      5.70 o 
   0  -7   8      320.64      316.18     13.62 o 
   1  -7   8     1358.92     1334.13     52.78 o 
   2  -7   8      897.89      912.74     21.71 o 
   3  -7   8      726.83      636.53     18.33 o 
   4  -7   8     1027.56     1033.61     24.39 o 
   5  -7   8       96.53       85.74     10.89 o 
   6  -7   8      123.12      113.58     14.55 o 
   7  -7   8      225.59      220.04     23.23 o 
  -9  -6   8       50.83       55.42     14.51 o 
  -8  -6   8       64.17       55.50     14.20 o 
  -7  -6   8       42.59       43.96     13.18 o 
  -6  -6   8       87.96       93.36     10.56 o 
  -5  -6   8      270.40      301.02     13.91 o 
  -4  -6   8      861.38      834.76     16.61 o 
  -3  -6   8     1987.08     1891.82     29.21 o 
  -2  -6   8      152.13      155.14      6.70 o 
  -1  -6   8        3.82       -0.38      4.60 o 
   0  -6   8      435.10      411.87     20.13 o 
   1  -6   8     1333.55     1318.01     27.18 o 
   2  -6   8     2449.84     2441.11     44.50 o 
   3  -6   8      603.51      642.18     19.15 o 
   4  -6   8      433.08      429.82     19.20 o 
   5  -6   8       61.57       89.14     10.87 o 
   6  -6   8      337.26      338.47     18.45 o 
   7  -6   8       33.84       51.59     18.15 o 
  -9  -5   8       25.67        4.66     19.31 o 
  -8  -5   8       19.73       19.92     11.08 o 
  -7  -5   8       64.20       45.51     10.20 o 
  -6  -5   8      178.64      208.56     12.44 o 
  -5  -5   8      329.44      364.49     22.18 o 
  -4  -5   8     1272.10     1270.80     37.16 o 
  -3  -5   8        0.60        5.26      4.65 o 
  -2  -5   8      279.15      275.34     10.51 o 
  -1  -5   8      531.17      547.44     15.11 o 
   0  -5   8      445.72      453.25     15.67 o 
   1  -5   8      115.98      134.33      9.82 o 
   2  -5   8        5.73       -8.08      5.71 o 
   3  -5   8      852.04      815.96     34.38 o 
   4  -5   8     1175.05     1145.93     51.90 o 
   5  -5   8        0.18        6.44      8.32 o 
   6  -5   8      306.24      297.29     22.20 o 
   7  -5   8      214.92      208.94     22.02 o 
   8  -5   8      441.48      439.67     30.00 o 
  -9  -4   8      233.53      218.97     24.07 o 
  -8  -4   8        1.26       -7.60     15.30 o 
  -7  -4   8       47.55       45.72     15.25 o 
  -6  -4   8      156.44      159.54     17.40 o 
  -5  -4   8      152.32      201.71     17.03 o 
  -4  -4   8      598.49      553.86     23.00 o 
  -3  -4   8       11.74       11.66      5.51 o 
  -2  -4   8      167.87      166.27      8.38 o 
  -1  -4   8      419.09      421.85     18.78 o 
   0  -4   8      711.01      713.86     12.97 o 
   1  -4   8     3404.06     3150.56     54.33 o 
   2  -4   8     3332.94     3245.18     56.15 o 
   3  -4   8        3.24        4.26     12.50 o 
   4  -4   8       67.87       70.39      8.52 o 
   5  -4   8      293.02      334.51     13.42 o 
   6  -4   8       98.17      102.63     16.75 o 
   7  -4   8      213.83      241.73     24.91 o 
   8  -4   8      238.23      261.23     25.10 o 
  -9  -3   8      115.04      130.24     21.41 o 
  -8  -3   8        9.09       13.11     15.77 o 
  -7  -3   8       26.73       14.55     13.81 o 
  -6  -3   8       83.44       69.69     14.09 o 
  -5  -3   8     1352.62     1384.59     43.90 o 
  -4  -3   8      873.89      923.14     32.33 o 
  -3  -3   8      186.06      159.77     13.53 o 
  -2  -3   8     1962.67     1880.70     34.63 o 
  -1  -3   8     5006.78     5247.33     86.23 o 
   0  -3   8      104.69       78.39      5.09 o 
   1  -3   8     1525.17     1437.09     27.45 o 
   2  -3   8     1547.47     1482.83     70.72 o 
   3  -3   8      194.86      224.46      9.90 o 
   4  -3   8      174.67      186.63     20.60 o 
   5  -3   8        5.42        4.12      7.99 o 
   6  -3   8       88.85       91.67     16.19 o 
   7  -3   8       20.05       -0.56     15.53 o 
   8  -3   8       32.81       16.56     18.43 o 
 -10  -2   8       13.38       17.82     20.99 o 
  -9  -2   8        0.19        0.89     17.03 o 
  -8  -2   8       34.65       18.89     15.81 o 
  -7  -2   8      832.27      859.27     34.61 o 
  -6  -2   8      134.37       92.64     14.41 o 
  -5  -2   8      185.10      192.38     16.00 o 
  -4  -2   8       27.48       15.86     10.08 o 
  -3  -2   8      791.30      803.57     27.99 o 
  -2  -2   8     1280.25     1277.90     37.32 o 
  -1  -2   8     2919.07     2877.09     49.46 o 
   0  -2   8     2895.04     3072.89     42.81 o 
   1  -2   8       72.12       75.64      5.23 o 
   2  -2   8     1082.66     1049.37     38.60 o 
   3  -2   8      239.38      257.84     13.02 o 
   4  -2   8     1673.35     1574.70     30.55 o 
   5  -2   8      619.03      610.77     27.38 o 
   6  -2   8       15.89        6.81     13.39 o 
   7  -2   8       26.11       26.82     15.91 o 
   8  -2   8       92.36       90.64     20.15 o 
 -10  -1   8        0.06       -3.31     20.34 o 
  -9  -1   8        2.85       11.10     17.21 o 
  -8  -1   8      226.41      212.30     20.62 o 
  -7  -1   8       42.01       47.16     13.85 o 
  -6  -1   8       12.93       14.55     11.66 o 
  -5  -1   8      961.94      980.00     33.77 o 
  -4  -1   8      121.69      134.63     12.97 o 
  -3  -1   8      219.65      284.33     15.63 o 
  -2  -1   8      270.55      282.18     15.16 o 
  -1  -1   8       96.62      148.58      7.46 o 
   0  -1   8      122.62      130.09      7.43 o 
   1  -1   8     2300.26     2348.59     33.78 o 
   2  -1   8      612.51      618.66     14.17 o 
   3  -1   8     1002.25     1010.20     21.13 o 
   4  -1   8        1.83        0.85      6.45 o 
   5  -1   8     1414.86     1397.51     44.46 o 
   6  -1   8      240.70      227.79     18.89 o 
   7  -1   8       11.73       11.99     14.79 o 
   8  -1   8        1.63       -2.29     17.26 o 
 -10   0   8       72.75       81.87     23.14 o 
  -9   0   8       53.97       62.04     18.85 o 
  -8   0   8       48.62       64.80     16.19 o 
  -7   0   8      192.20      133.56     16.14 o 
  -6   0   8       25.29        9.94     11.15 o 
  -5   0   8       74.19       97.64     12.78 o 
  -4   0   8     1692.66     1582.28     45.44 o 
  -3   0   8      287.56      305.13     15.91 o 
  -2   0   8      465.29      496.84     17.12 o 
  -1   0   8      671.20      659.36     18.68 o 
   0   0   8     2122.81     2083.47     38.31 o 
   1   0   8      330.53      322.54     17.56 o 
   2   0   8      450.07      433.42     21.67 o 
   3   0   8     1061.36     1155.92     24.40 o 
   4   0   8      621.66      641.38     25.84 o 
   5   0   8       86.87       89.61     13.71 o 
   6   0   8      267.54      234.41     19.31 o 
   7   0   8      143.61      112.00     17.45 o 
   8   0   8      178.42      203.30     22.72 o 
 -10   1   8       70.00       62.74     22.67 o 
  -9   1   8        2.45       10.68     17.17 o 
  -8   1   8      110.97      118.86     17.45 o 
  -7   1   8      618.03      640.07     28.32 o 
  -6   1   8      130.53      130.01     14.32 o 
  -5   1   8       90.85      100.90     12.46 o 
  -4   1   8        0.09        0.33     10.50 o 
  -3   1   8       59.53       65.56      7.44 o 
  -2   1   8      103.18      134.79      7.97 o 
  -1   1   8      125.67      119.56      7.44 o 
   0   1   8      350.41      345.40     25.82 o 
   1   1   8        3.67        5.95      6.19 o 
   2   1   8      282.05      295.87     11.60 o 
   3   1   8       97.60       93.49      8.50 o 
   4   1   8       20.53       23.61      8.98 o 
   5   1   8      126.93       92.50     13.71 o 
   6   1   8       35.47       27.71     13.67 o 
   7   1   8      124.50      123.43     18.33 o 
   8   1   8       43.59       59.29     18.85 o 
  -9   2   8        0.97        3.27     17.12 o 
  -8   2   8       23.61       28.22     17.82 o 
  -7   2   8       95.05       88.35     17.03 o 
  -6   2   8     1019.33      963.11     34.66 o 
  -5   2   8      244.39      235.06     15.49 o 
  -4   2   8      425.45      463.64     18.26 o 
  -3   2   8       75.06       78.58     10.10 o 
  -2   2   8      263.63      305.92     10.93 o 
  -1   2   8      873.25      937.25     31.77 o 
   0   2   8      243.16      217.25      9.52 o 
   1   2   8       59.52       48.61      6.76 o 
   2   2   8      959.20      991.22     22.75 o 
   3   2   8      755.70      836.54     59.76 o 
   4   2   8      371.29      346.65     13.28 o 
   5   2   8      374.81      314.01     13.49 o 
   6   2   8     1159.23     1189.45     42.50 o 
   7   2   8      294.49      328.36     23.74 o 
   8   2   8        1.35        4.34     17.35 o 
  -9   3   8       11.26       11.57     17.49 o 
  -8   3   8       19.13        8.02     17.40 o 
  -7   3   8      185.18      253.35     18.43 o 
  -6   3   8     3310.35     3058.63     80.42 o 
  -5   3   8      712.18      775.05     25.38 o 
  -4   3   8      399.04      425.65     20.53 o 
  -3   3   8      257.51      256.66     11.00 o 
  -2   3   8      190.63      187.56      9.08 o 
  -1   3   8     1070.04     1041.09     22.44 o 
   0   3   8     2909.95     2772.64     50.13 o 
   1   3   8       59.80       44.57     10.78 o 
   2   3   8       42.07       41.84      8.13 o 
   3   3   8      506.57      483.76     15.28 o 
   4   3   8      162.28      177.56     10.45 o 
   5   3   8        8.08       11.79      8.06 o 
   6   3   8      248.67      229.28     19.31 o 
   7   3   8       26.75       39.05     16.61 o 
  -7   4   8       12.94       16.66     10.07 o 
  -6   4   8       88.13      100.88     17.26 o 
  -5   4   8      199.27      248.71     11.95 o 
  -4   4   8       38.57       45.68      8.26 o 
  -3   4   8      138.18      139.34     11.90 o 
  -2   4   8      379.63      343.72     12.39 o 
  -1   4   8      705.21      698.10     17.59 o 
   0   4   8      108.71      102.81      9.20 o 
   1   4   8      215.54      222.38     10.84 o 
   2   4   8        8.18        4.12      7.84 o 
   3   4   8       20.67       21.67      8.97 o 
   4   4   8      171.41      151.36     10.59 o 
   5   4   8       42.68       52.07     11.24 o 
   6   4   8     1174.13     1123.82     40.12 o 
   7   4   8      109.22      134.63     19.55 o 
  -9   5   8        1.16        7.65     19.31 o 
  -8   5   8        4.53       12.78     15.67 o 
  -7   5   8       44.93       54.86     15.16 o 
  -6   5   8      131.22      139.15     16.33 o 
  -5   5   8       10.71       -1.07     11.38 o 
  -4   5   8        1.88        8.96     11.57 o 
  -3   5   8       67.53       70.86     13.11 o 
  -2   5   8       41.23       33.38     14.76 o 
  -1   5   8      623.41      603.94     20.13 o 
   0   5   8     2821.51     2750.50     50.48 o 
   1   5   8      541.49      610.81     45.93 o 
   2   5   8      125.49      130.53     12.25 o 
   3   5   8       74.76       83.18     10.87 o 
   4   5   8      883.34      780.11     54.00 o 
   5   5   8      615.48      613.41     20.53 o 
   6   5   8      344.02      356.06     37.13 o 
   7   5   8      153.91      167.19     20.57 o 
  -9   6   8        6.21       24.63     24.58 o 
  -8   6   8        1.72       -1.63     16.19 o 
  -7   6   8      131.35      154.97     18.61 o 
  -6   6   8      699.84      710.18     31.16 o 
  -5   6   8      256.05      273.41     19.97 o 
  -4   6   8       72.71       66.15     14.23 o 
  -3   6   8      338.23      356.02     21.51 o 
  -2   6   8      965.02      937.97     34.85 o 
  -1   6   8      107.69      121.89     16.14 o 
   0   6   8      809.38      829.74     34.24 o 
   1   6   8      282.55      321.97     23.60 o 
   2   6   8      148.99      135.26     11.24 o 
   3   6   8       92.26      105.69     10.74 o 
   4   6   8      571.07      591.45     19.11 o 
   5   6   8       27.59       34.43     20.29 o 
   6   6   8       46.25       39.89     11.73 o 
  -8   7   8       53.55       52.90     18.52 o 
  -7   7   8       28.52       18.19     16.05 o 
  -6   7   8       46.87       73.85     16.37 o 
  -5   7   8        0.52        7.98     13.85 o 
  -4   7   8        1.60        5.74     13.39 o 
  -3   7   8      273.28      268.04     20.85 o 
  -2   7   8      457.74      451.98     25.28 o 
  -1   7   8       60.14       58.26     16.09 o 
   0   7   8     1062.91     1149.94     42.54 o 
   1   7   8        3.65       11.66     16.89 o 
   2   7   8      238.13      230.49     22.44 o 
   3   7   8      125.06      165.70     20.20 o 
   4   7   8        4.88        1.35     19.64 o 
   5   7   8       17.78       19.03     21.18 o 
   6   7   8      182.26      179.09     23.23 o 
  -8   8   8       10.79        9.28     22.44 o 
  -7   8   8       46.19       41.94     17.63 o 
  -6   8   8      455.11      471.67     27.90 o 
  -5   8   8      103.45      106.31     18.05 o 
  -4   8   8        6.13        7.56     14.79 o 
  -3   8   8      899.40      971.00     38.02 o 
  -2   8   8      561.39      547.19     28.83 o 
  -1   8   8       80.87       62.51     17.96 o 
   0   8   8      758.63      737.10     35.31 o 
   1   8   8      196.86      277.42     24.21 o 
   2   8   8      278.35      255.82     24.07 o 
   3   8   8      655.28      641.52     33.31 o 
   4   8   8      241.80      330.37     26.31 o 
   5   8   8        1.57        0.93     18.71 o 
  -7   9   8       44.11       41.89     19.59 o 
  -6   9   8       12.39       53.83     22.72 o 
  -5   9   8       51.59       48.84     17.77 o 
  -4   9   8        2.92       -2.75     15.81 o 
  -3   9   8       24.58       52.34     17.26 o 
  -2   9   8      478.93      483.89     28.78 o 
  -1   9   8      199.45      237.77     23.18 o 
   0   9   8      104.83      112.98     21.23 o 
   1   9   8      193.40      182.21     26.68 o 
   2   9   8       21.99        1.68     18.10 o 
   3   9   8       47.76       65.40     20.43 o 
   4   9   8       51.33       86.67     25.24 o 
  -6  10   8       21.58       -2.52     19.08 o 
  -5  10   8        1.38       12.46     18.80 o 
  -4  10   8        0.00       -9.42     17.73 o 
  -3  10   8        1.48        6.72     17.91 o 
  -2  10   8       23.97       60.27     19.64 o 
  -1  10   8        9.87      -17.73     18.47 o 
   0  10   8        2.13       15.72     19.97 o 
   1  10   8      268.55      253.44     26.08 o 
   2  10   8       12.29       37.18     20.01 o 
   3  10   8       58.48       60.83     21.41 o 
   4  10   8      202.16      194.62     26.40 o 
  -5  11   8      105.20      101.97     23.46 o 
  -4  11   8       89.24      100.90     22.76 o 
  -3  11   8      168.70      146.90     24.02 o 
  -2  11   8      100.72      160.61     24.21 o 
  -1  11   8       89.52       80.00     22.06 o 
   0  11   8       32.37       27.99     21.18 o 
   1  11   8      342.28      322.02     28.92 o 
   2  11   8      270.82      246.91     27.01 o 
  -3  12   8       51.30       79.82     24.54 o 
  -2  12   8       88.17       92.13     24.63 o 
  -1  12   8       22.71       35.87     23.18 o 
   0  12   8        3.62      -13.11     21.18 o 
   1  12   8       13.32       25.47     22.72 o 
  -1 -14   9        1.92       -0.37     20.95 o 
   0 -14   9      313.29      345.30     24.82 o 
  -3 -13   9       43.64       28.46     19.08 o 
  -2 -13   9       94.80      112.24     20.81 o 
  -1 -13   9       47.81       28.69     16.05 o 
   0 -13   9      708.27      725.16     31.86 o 
   1 -13   9      595.27      576.30     29.02 o 
   2 -13   9       74.44       91.85     21.13 o 
  -5 -12   9        0.21      -21.27     24.40 o 
  -4 -12   9       76.62       71.47     20.67 o 
  -3 -12   9        3.84       -7.35     13.23 o 
  -2 -12   9       21.44       14.09     13.71 o 
  -1 -12   9        0.16        1.12     13.48 o 
   0 -12   9      127.42      127.02     16.75 o 
   1 -12   9      132.83      109.58     16.79 o 
   2 -12   9        1.32        9.80     14.18 o 
   3 -12   9      183.01      157.11     18.66 o 
   4 -12   9        7.88       -1.96     15.39 o 
  -6 -11   9       53.29       45.17     15.11 o 
  -5 -11   9      171.25      153.19     14.13 o 
  -4 -11   9       18.43       33.22     12.16 o 
  -3 -11   9      146.35      155.51     20.62 o 
  -2 -11   9      167.84      174.06     17.82 o 
  -1 -11   9       46.83       45.65     15.00 o 
   0 -11   9     1041.90      974.54     25.10 o 
   1 -11   9      958.47      900.24     24.67 o 
   2 -11   9      504.79      521.25     25.56 o 
   3 -11   9       66.15       73.01     15.11 o 
   4 -11   9      409.52      411.58     26.40 o 
   5 -11   9      187.15      225.83     21.18 o 
  -7 -10   9       30.90       30.56     14.73 o 
  -6 -10   9      401.05      416.81     19.21 o 
  -5 -10   9       67.68       71.19     13.06 o 
  -4 -10   9      477.87      472.69     14.52 o 
  -3 -10   9        6.21        5.50      9.45 o 
  -2 -10   9      426.78      441.90     16.40 o 
  -1 -10   9      415.06      443.28     16.92 o 
   0 -10   9       16.15       15.19      9.76 o 
   1 -10   9       23.36       26.70      9.74 o 
   2 -10   9       77.82       74.56     10.19 o 
   3 -10   9      286.09      238.31     19.22 o 
   4 -10   9      286.12      328.17     15.70 o 
   5 -10   9      225.11      210.26     18.26 o 
  -7  -9   9       18.01       -0.25     12.19 o 
  -6  -9   9      143.07      112.69     13.02 o 
  -5  -9   9        0.09       -0.63      7.74 o 
  -4  -9   9        0.07        0.82      7.48 o 
  -3  -9   9       82.56       79.16     11.28 o 
  -2  -9   9      368.01      407.80     15.80 o 
  -1  -9   9      758.76      733.91     21.32 o 
   0  -9   9       18.42       14.64      8.44 o 
   1  -9   9      455.68      498.13     23.95 o 
   2  -9   9       21.63       13.93     16.40 o 
   3  -9   9      149.62      176.11     14.53 o 
   4  -9   9      318.35      361.86     16.89 o 
   5  -9   9      150.72      130.43     23.49 o 
   6  -9   9       45.98       31.88     14.29 o 
  -8  -8   9        1.51       -4.44     13.01 o 
  -7  -8   9       23.61       17.72     13.04 o 
  -6  -8   9      292.23      301.19     22.02 o 
  -5  -8   9       91.42       74.01      8.20 o 
  -4  -8   9       21.95       32.22      7.56 o 
  -3  -8   9      137.49      153.39      8.51 o 
  -2  -8   9        2.20        0.85      7.51 o 
  -1  -8   9       37.19       39.26      8.21 o 
   0  -8   9      768.30      771.21     20.35 o 
   1  -8   9      376.06      359.22     14.45 o 
   2  -8   9      122.28      146.71     11.69 o 
   3  -8   9        1.89        3.27      9.87 o 
   4  -8   9      240.84      270.80     14.42 o 
   5  -8   9     1816.84     1666.86     35.98 o 
   6  -8   9        4.08       -3.46     11.79 o 
  -8  -7   9       88.52      100.98     31.84 o 
  -7  -7   9       49.28       85.45     37.20 o 
  -6  -7   9      279.79      304.70     15.24 o 
  -5  -7   9      927.50      973.71     25.03 o 
  -4  -7   9        0.79        1.16      6.75 o 
  -3  -7   9        4.15        5.08      5.71 o 
  -2  -7   9     1619.73     1599.02     25.94 o 
  -1  -7   9      447.40      438.01     16.65 o 
   0  -7   9       10.84       13.55      7.24 o 
   1  -7   9      429.30      466.01     15.29 o 
   2  -7   9      323.38      357.95     21.97 o 
   3  -7   9      576.96      615.56     18.69 o 
   4  -7   9     1179.76     1016.56     44.32 o 
   5  -7   9      120.00      113.75     11.17 o 
   6  -7   9        3.54        6.06     11.22 o 
   7  -7   9      129.13      114.66     21.92 o 
  -9  -6   9        3.81       14.41     21.46 o 
  -8  -6   9      192.40      189.21     24.30 o 
  -7  -6   9        0.95        4.95     10.26 o 
  -6  -6   9      375.92      392.40     26.87 o 
  -5  -6   9      130.12      122.40     17.26 o 
  -4  -6   9       25.33       30.49      5.84 o 
  -3  -6   9      623.58      627.94     13.79 o 
  -2  -6   9        0.22       -7.37      9.54 o 
  -1  -6   9      230.51      268.64     11.38 o 
   0  -6   9      161.08      156.20      9.96 o 
   1  -6   9      123.30      116.26      8.79 o 
   2  -6   9        2.21        6.66      7.97 o 
   3  -6   9       17.54       11.67      7.56 o 
   4  -6   9     1785.24     1710.50     34.85 o 
   5  -6   9      289.01      300.63     14.61 o 
   6  -6   9       11.53       11.96     11.71 o 
   7  -6   9       89.09       58.40     23.65 o 
  -9  -5   9       14.55        2.05     20.29 o 
  -8  -5   9       32.71       40.12     19.17 o 
  -7  -5   9      190.53      188.09     21.41 o 
  -6  -5   9      140.90      119.98     17.59 o 
  -5  -5   9      701.06      663.72     30.09 o 
  -4  -5   9       93.13      104.96     15.02 o 
  -3  -5   9      100.18       95.12      8.83 o 
  -2  -5   9      594.18      614.79     16.51 o 
  -1  -5   9     1330.17     1234.64     38.95 o 
   0  -5   9       50.09       46.27      7.06 o 
   1  -5   9      385.60      390.98     25.14 o 
   2  -5   9      669.86      655.32     17.88 o 
   3  -5   9       63.45       53.92      7.80 o 
   4  -5   9       66.92       66.21      9.35 o 
   5  -5   9      325.61      381.90     15.82 o 
   6  -5   9      304.47      282.04     25.47 o 
   7  -5   9       29.40       40.07     18.80 o 
  -9  -4   9        1.82        4.20     18.66 o 
  -8  -4   9      163.71      262.49     24.26 o 
  -7  -4   9       84.28      120.82     18.57 o 
  -6  -4   9       18.58       34.66     14.27 o 
  -5  -4   9        0.67        7.14     12.36 o 
  -4  -4   9      393.70      436.26     22.58 o 
  -3  -4   9      482.21      465.32     22.76 o 
  -2  -4   9      859.19      872.60     20.10 o 
  -1  -4   9      684.99      684.34     33.31 o 
   0  -4   9        1.90        8.71      5.70 o 
   1  -4   9       57.25       50.27      9.21 o 
   2  -4   9      661.06      630.27     16.67 o 
   3  -4   9      123.99      144.59      9.10 o 
   4  -4   9        0.04        6.99      8.23 o 
   5  -4   9       56.70       69.57      9.64 o 
   6  -4   9      134.81      152.40     19.41 o 
   7  -4   9      257.11      286.14     24.58 o 
  -9  -3   9       21.35       23.74     19.50 o 
  -8  -3   9      198.85      201.71     21.92 o 
  -7  -3   9      120.10      144.33     18.57 o 
  -6  -3   9      204.32      187.72     18.38 o 
  -5  -3   9      183.80      158.89     16.19 o 
  -4  -3   9        9.37       18.01     10.78 o 
  -3  -3   9      258.47      293.70     17.73 o 
  -2  -3   9     1859.93     1925.76     54.21 o 
  -1  -3   9       42.44       25.59      5.95 o 
   0  -3   9      908.07      955.92     16.50 o 
   1  -3   9      320.78      337.03     11.51 o 
   2  -3   9      233.91      269.94     11.03 o 
   3  -3   9        1.08       -2.00      6.74 o 
   4  -3   9       91.99      100.28      9.72 o 
   5  -3   9       46.73       32.33     14.23 o 
   6  -3   9      107.29       99.69     17.03 o 
   7  -3   9       19.94       22.34     17.12 o 
  -9  -2   9        8.34       14.55     18.38 o 
  -8  -2   9      616.83      704.03     34.05 o 
  -7  -2   9       72.66       68.34     16.00 o 
  -6  -2   9      194.73      175.96     17.63 o 
  -5  -2   9      108.85       88.59     13.95 o 
  -4  -2   9     1024.95     1005.33     34.38 o 
  -3  -2   9      910.45      835.72     29.76 o 
  -2  -2   9     2008.18     1867.26     52.34 o 
  -1  -2   9     6212.99     6040.33    101.93 o 
   0  -2   9       45.30       52.41      6.87 o 
   1  -2   9      113.67       98.90      7.64 o 
   2  -2   9     1598.34     1655.93     31.65 o 
   3  -2   9      335.82      336.97     16.82 o 
   4  -2   9     1325.80     1300.01     27.04 o 
   5  -2   9     1124.76     1083.19     38.81 o 
   6  -2   9      141.57      133.70     17.96 o 
   7  -2   9       24.64       16.42     16.79 o 
  -9  -1   9      283.15      237.68     27.62 o 
  -8  -1   9      389.35      398.52     26.17 o 
  -7  -1   9        9.93        6.67     13.62 o 
  -6  -1   9       60.11       93.58     14.97 o 
  -5  -1   9        0.82       -0.51     10.78 o 
  -4  -1   9      216.50      252.00     16.75 o 
  -3  -1   9      882.33      884.04     30.37 o 
  -2  -1   9       45.86       37.43      6.09 o 
  -1  -1   9      192.97      188.39     21.58 o 
   0  -1   9      165.10      194.07      9.30 o 
   1  -1   9       84.94       99.20     12.57 o 
   2  -1   9      289.18      285.67     18.68 o 
   3  -1   9     1985.14     2076.46     38.20 o 
   4  -1   9      103.41      120.29      9.14 o 
   5  -1   9      466.70      465.14     24.30 o 
   6  -1   9       11.33        6.48     13.76 o 
   7  -1   9       81.98       88.91     18.29 o 
  -9   0   9       16.78       30.97     22.20 o 
  -8   0   9        3.64        4.52     15.35 o 
  -7   0   9      158.39      120.63     17.07 o 
  -6   0   9        9.35       17.26     12.41 o 
  -5   0   9       18.21       15.58     11.01 o 
  -4   0   9      294.47      283.63     16.98 o 
  -3   0   9       23.64       14.46      9.66 o 
  -2   0   9     1783.96     1916.57     36.50 o 
  -1   0   9     2853.29     2925.86     52.29 o 
   0   0   9       58.97       45.03      7.96 o 
   1   0   9       58.38       61.83      8.17 o 
   2   0   9      448.62      420.35     19.20 o 
   3   0   9     3110.15     3132.85     81.45 o 
   4   0   9      476.89      489.35     23.56 o 
   5   0   9      238.30      270.80     19.36 o 
   6   0   9       51.75       81.78     16.00 o 
   7   0   9       12.74       20.43     15.95 o 
  -9   1   9        7.60       14.46     18.05 o 
  -8   1   9      142.19      128.42     18.57 o 
  -7   1   9      996.13     1013.77     39.09 o 
  -6   1   9       15.99       22.81     14.60 o 
  -5   1   9      133.92      121.61     15.72 o 
  -4   1   9     1406.92     1403.57     41.75 o 
  -3   1   9     1406.25     1363.86     28.48 o 
  -2   1   9      366.95      329.94     11.94 o 
  -1   1   9      681.91      657.66     16.87 o 
   0   1   9        7.16       -3.16      6.34 o 
   1   1   9      204.59      207.85     11.99 o 
   2   1   9     1082.03     1177.38     38.04 o 
   3   1   9     1643.99     1724.94     34.47 o 
   4   1   9      413.75      448.20     22.53 o 
   5   1   9        3.42        5.74     11.94 o 
   6   1   9       28.53       20.62     13.99 o 
   7   1   9      267.20      313.67     24.02 o 
  -9   2   9      277.20      228.02     26.92 o 
  -8   2   9        0.31      -10.96     17.91 o 
  -7   2   9       58.74       61.48     17.17 o 
  -6   2   9      597.49      647.35     27.29 o 
  -5   2   9        7.24        7.04     10.50 o 
  -4   2   9      116.13      124.63     10.28 o 
  -3   2   9      680.28      648.88     17.61 o 
  -2   2   9      325.36      310.08     22.72 o 
  -1   2   9      950.71      958.67     23.70 o 
   0   2   9        9.66       15.54      8.61 o 
   1   2   9     1038.17      983.36     23.05 o 
   2   2   9       56.40       58.56      8.57 o 
   3   2   9       45.14       43.85      9.17 o 
   4   2   9        2.86        2.47      8.11 o 
   5   2   9      323.03      391.66     22.20 o 
   6   2   9       26.27       19.31     14.32 o 
   7   2   9       45.58       41.94     21.04 o 
  -9   3   9        0.39       -4.76     22.02 o 
  -8   3   9        3.44        0.98     18.43 o 
  -7   3   9      129.60      108.46     18.38 o 
  -6   3   9      682.88      690.58     30.56 o 
  -5   3   9       11.29       14.20      8.48 o 
  -4   3   9      524.84      508.04     16.23 o 
  -3   3   9       31.55       31.18      7.67 o 
  -2   3   9      222.10      208.25     14.32 o 
  -1   3   9      242.11      266.60     11.18 o 
   0   3   9       30.94       31.82      8.20 o 
   1   3   9       79.50       81.27      9.59 o 
   2   3   9      290.86      282.68     13.04 o 
   3   3   9     1299.51     1284.05     28.79 o 
   4   3   9        2.91       -2.38      9.50 o 
   5   3   9       88.87       71.42     14.32 o 
   6   3   9      366.68      335.78     22.81 o 
   7   3   9      244.41      254.80     23.32 o 
  -8   4   9      132.33      125.95     19.17 o 
  -7   4   9      238.00      202.41     19.36 o 
  -6   4   9     1342.58     1319.23     44.22 o 
  -5   4   9      934.88     1035.23     25.20 o 
  -4   4   9      694.81      766.68     20.61 o 
  -3   4   9      325.69      363.35     13.79 o 
  -2   4   9      165.38      167.63     10.27 o 
  -1   4   9       37.53       43.07     18.68 o 
   0   4   9     1210.02     1222.47     26.71 o 
   1   4   9     1752.59     1803.73     36.85 o 
   2   4   9      193.07      224.55     36.92 o 
   3   4   9       71.73       92.59     10.14 o 
   4   4   9      253.99      281.23     14.06 o 
   5   4   9       56.29       28.69     10.57 o 
   6   4   9       95.69       89.89     17.21 o 
   7   4   9      162.20      219.44     25.75 o 
  -9   5   9        6.82       -5.69     24.26 o 
  -8   5   9        0.67       -1.96     16.28 o 
  -7   5   9        1.77        9.33     14.65 o 
  -6   5   9       47.28       39.23     14.13 o 
  -5   5   9      843.54      912.08     35.13 o 
  -4   5   9      167.39      163.50     16.79 o 
  -3   5   9      363.31      308.21     20.15 o 
  -2   5   9      162.63      171.34     16.61 o 
  -1   5   9        6.92        6.05     14.37 o 
   0   5   9       12.61       19.00     13.02 o 
   1   5   9      410.19      412.58     15.22 o 
   2   5   9      570.97      610.00     42.10 o 
   3   5   9      767.27      732.40     28.55 o 
   4   5   9        3.67       15.09     10.24 o 
   5   5   9       54.43       42.23     11.61 o 
   6   5   9       10.84        6.11     15.77 o 
  -8   6   9        0.21        2.43     21.09 o 
  -7   6   9       31.79       32.79     16.09 o 
  -6   6   9       75.13       46.04     15.44 o 
  -5   6   9       29.71       21.60     13.99 o 
  -4   6   9       29.40       14.23     13.99 o 
  -3   6   9      753.76      773.16     32.37 o 
  -2   6   9      286.41      284.88     20.90 o 
  -1   6   9        0.79      -18.47     13.62 o 
   0   6   9     1354.45     1356.36     46.46 o 
   1   6   9      548.90      582.78     30.18 o 
   2   6   9       21.76       14.13     16.56 o 
   3   6   9       10.14        6.17     10.61 o 
   4   6   9        4.99       22.53     11.15 o 
   5   6   9        3.22        2.26     13.12 o 
   6   6   9       99.32       95.72     14.90 o 
  -8   7   9       58.56       40.54     19.27 o 
  -7   7   9        0.80       -7.28     15.72 o 
  -6   7   9       45.05       38.58     16.37 o 
  -5   7   9      306.00      260.67     21.51 o 
  -4   7   9      272.59      257.27     21.27 o 
  -3   7   9      561.04      644.83     31.11 o 
  -2   7   9      636.59      558.29     28.88 o 
  -1   7   9        2.07        2.57     15.72 o 
   0   7   9      294.31      297.43     23.84 o 
   1   7   9      503.78      645.43     35.17 o 
   2   7   9        2.92       22.06     21.46 o 
   3   7   9       13.05       17.31     17.54 o 
   4   7   9       26.56       19.45     17.91 o 
   5   7   9      211.05      205.44     27.29 o 
  -7   8   9       20.80       12.22     17.91 o 
  -6   8   9        7.53       30.97     21.09 o 
  -5   8   9      353.23      389.66     26.68 o 
  -4   8   9        6.73       -6.48     15.44 o 
  -3   8   9      105.46      110.42     18.85 o 
  -2   8   9      203.23      251.72     22.76 o 
  -1   8   9        7.95       -5.50     16.75 o 
   0   8   9       31.98       57.56     18.75 o 
   1   8   9       27.91       42.50     19.50 o 
   2   8   9        0.27       -0.23     18.33 o 
   3   8   9       91.02      136.82     25.61 o 
   4   8   9        0.44        6.95     18.80 o 
   5   8   9       62.31       40.91     21.37 o 
  -6   9   9        0.32       -5.55     22.11 o 
  -5   9   9      307.36      297.81     25.84 o 
  -4   9   9      217.25      228.58     23.70 o 
  -3   9   9      114.25      110.60     19.97 o 
  -2   9   9      110.88      114.06     21.27 o 
  -1   9   9        0.77      -14.41     17.54 o 
   0   9   9      363.05      345.30     27.90 o 
   1   9   9      514.77      521.39     35.27 o 
   2   9   9      409.99      402.21     29.39 o 
   3   9   9       77.08       86.77     22.06 o 
   4   9   9      154.31      164.53     25.00 o 
  -5  10   9       70.65      121.61     23.28 o 
  -4  10   9       63.35       75.94     20.76 o 
  -3  10   9       23.08       13.43     18.99 o 
  -2  10   9       76.23      109.62     22.02 o 
  -1  10   9      369.74      374.31     29.48 o 
   0  10   9        1.35       10.96     20.71 o 
   1  10   9       71.69       83.78     22.95 o 
   2  10   9      197.90      189.25     25.52 o 
   3  10   9       12.53        8.26     21.83 o 
  -4  11   9        0.60       -8.82     21.18 o 
  -3  11   9        0.91        7.23     21.09 o 
  -2  11   9        0.76        3.17     20.99 o 
  -1  11   9        0.44      -10.64     21.69 o 
   0  11   9       10.59        0.89     22.02 o 
   1  11   9      181.24      195.93     27.34 o 
  -3 -13  10      177.91      132.06     19.27 o 
  -2 -13  10       62.11       74.73     20.34 o 
  -1 -13  10      143.33      170.41     22.86 o 
   0 -13  10      120.88      159.40     23.00 o 
   1 -13  10        4.91        0.19     15.72 o 
  -4 -12  10        4.89        0.77     13.62 o 
  -3 -12  10      607.65      662.26     22.93 o 
  -2 -12  10      333.11      373.65     18.19 o 
  -1 -12  10       13.22       -2.43     16.93 o 
   0 -12  10       13.32       38.91     18.47 o 
   1 -12  10      731.92      696.89     30.79 o 
   2 -12  10      149.26      132.48     17.68 o 
   3 -12  10       18.85       14.41     19.08 o 
  -5 -11  10      125.51      168.78     23.98 o 
  -4 -11  10       40.17       14.25     12.61 o 
  -3 -11  10      160.77      177.51     35.71 o 
  -2 -11  10      116.59      132.93     12.76 o 
  -1 -11  10        8.12       -4.05     11.94 o 
   0 -11  10        0.81       -2.68     10.61 o 
   1 -11  10       85.03       97.79     15.98 o 
   2 -11  10      188.58      188.18     22.16 o 
   3 -11  10      129.64      112.10     16.98 o 
   4 -11  10        5.53      -12.13     15.07 o 
  -6 -10  10       70.36       86.55     13.76 o 
  -5 -10  10       18.28       24.20      9.93 o 
  -4 -10  10      265.56      282.17     26.82 o 
  -3 -10  10      110.97       99.14     12.63 o 
  -2 -10  10       52.02       35.96      9.93 o 
  -1 -10  10        3.24        3.32      9.01 o 
   0 -10  10      181.07      169.09     12.98 o 
   1 -10  10      338.84      356.14     16.25 o 
   2 -10  10      568.43      587.82     20.40 o 
   3 -10  10      315.56      382.72     23.14 o 
   4 -10  10       37.16       28.39     12.04 o 
   5 -10  10        2.73        0.17     14.36 o 
  -7  -9  10        0.35        6.55     14.39 o 
  -6  -9  10       98.55      108.27     13.41 o 
  -5  -9  10      199.15      229.21     18.50 o 
  -4  -9  10      125.95      170.89     10.50 o 
  -3  -9  10      191.45      208.80     19.48 o 
  -2  -9  10      162.08      161.35     11.70 o 
  -1  -9  10      746.50      739.27     20.88 o 
   0  -9  10       81.53       76.78      9.96 o 
   1  -9  10      412.39      423.31     24.49 o 
   2  -9  10      622.63      619.83     19.56 o 
   3  -9  10       40.56       34.77     11.95 o 
   4  -9  10       26.94       27.80     11.12 o 
   5  -9  10      409.50      410.95     19.64 o 
  -7  -8  10       12.25       22.91     12.35 o 
  -6  -8  10        1.94        0.10     10.53 o 
  -5  -8  10      784.43      818.95     26.36 o 
  -4  -8  10      690.16      726.90     16.74 o 
  -3  -8  10      520.55      582.38     18.99 o 
  -2  -8  10      291.61      309.65     22.76 o 
  -1  -8  10      428.50      417.56     15.93 o 
   0  -8  10        0.08       -2.07      7.74 o 
   1  -8  10       60.31       69.35      9.32 o 
   2  -8  10       72.11       93.59     10.14 o 
   3  -8  10       57.63       28.28      9.39 o 
   4  -8  10       35.06       42.66     10.22 o 
   5  -8  10        2.40        4.36     10.32 o 
   6  -8  10       53.88       67.20     14.46 o 
  -8  -7  10       12.01       23.28     21.74 o 
  -7  -7  10       86.06       94.31     13.90 o 
  -6  -7  10       12.91       16.28     10.29 o 
  -5  -7  10      416.47      429.32     20.46 o 
  -4  -7  10      193.99      216.66      9.39 o 
  -3  -7  10     1013.98     1001.02     27.69 o 
  -2  -7  10     1987.59     2044.63     39.95 o 
  -1  -7  10      242.48      218.00     11.69 o 
   0  -7  10        5.52       -7.73      7.97 o 
   1  -7  10     2044.92     2075.25     40.32 o 
   2  -7  10      765.58      751.65     20.86 o 
   3  -7  10     1008.26      872.74     62.11 o 
   4  -7  10        3.65        2.43      9.96 o 
   5  -7  10      195.23      248.53     37.11 o 
   6  -7  10      171.88      181.41     15.10 o 
  -8  -6  10       73.12       66.89     21.46 o 
  -7  -6  10       19.12       20.62     18.10 o 
  -6  -6  10      266.91      296.97     24.02 o 
  -5  -6  10     1844.46     1848.32     59.24 o 
  -4  -6  10     2186.36     2204.25     64.80 o 
  -3  -6  10       19.36       21.63      7.92 o 
  -2  -6  10      108.57      107.17      9.26 o 
  -1  -6  10      201.38      216.08     11.12 o 
   0  -6  10      678.67      701.94     18.88 o 
   1  -6  10      784.65      744.53     28.20 o 
   2  -6  10      931.73      845.35     21.80 o 
   3  -6  10        0.89       -1.86      7.66 o 
   4  -6  10        1.83        0.71      9.21 o 
   5  -6  10      883.50      828.82     23.38 o 
   6  -6  10      394.70      421.85     30.93 o 
  -9  -5  10      106.15       88.68     23.51 o 
  -8  -5  10       18.26       25.94     19.13 o 
  -7  -5  10      323.61      364.75     26.87 o 
  -6  -5  10      122.34       96.89     18.19 o 
  -5  -5  10       23.75       20.25     14.04 o 
  -4  -5  10        2.11        0.23     13.06 o 
  -3  -5  10      424.61      448.17     16.12 o 
  -2  -5  10      105.89      123.26     10.22 o 
  -1  -5  10       47.85       58.75     10.75 o 
   0  -5  10        8.35       17.70      7.79 o 
   1  -5  10       57.68       59.71     14.39 o 
   2  -5  10      921.20      904.83     22.29 o 
   3  -5  10      822.17      764.95     20.02 o 
   4  -5  10       63.36       54.28      8.90 o 
   5  -5  10      109.94      116.08     11.66 o 
   6  -5  10        5.77        6.95     16.61 o 
   7  -5  10       16.49       23.37     19.45 o 
  -9  -4  10      159.08      151.98     24.68 o 
  -8  -4  10       58.14       25.94     18.47 o 
  -7  -4  10       27.99       30.88     16.42 o 
  -6  -4  10        0.64        5.36     13.71 o 
  -5  -4  10      547.20      535.11     26.96 o 
  -4  -4  10      889.87      849.20     32.89 o 
  -3  -4  10        1.07        5.60     11.90 o 
  -2  -4  10      429.06      389.73     25.17 o 
  -1  -4  10     1435.92     1343.03     27.81 o 
   0  -4  10     1053.88     1090.45     23.95 o 
   1  -4  10        2.90       -1.08      6.33 o 
   2  -4  10      464.13      483.60     15.03 o 
   3  -4  10        5.47        3.73      7.85 o 
   4  -4  10       79.98      123.63     10.44 o 
   5  -4  10      839.16      933.45     27.01 o 
   6  -4  10      483.09      532.22     29.81 o 
   7  -4  10      182.65      178.48     23.23 o 
  -9  -3  10        0.24        2.80     19.31 o 
  -8  -3  10       43.83       43.20     18.66 o 
  -7  -3  10       51.05       63.49     17.07 o 
  -6  -3  10      288.35      311.43     22.39 o 
  -5  -3  10       58.47       70.58     14.46 o 
  -4  -3  10     1252.81     1337.84     43.24 o 
  -3  -3  10      821.94      841.22     31.53 o 
  -2  -3  10      164.68      193.59     16.42 o 
  -1  -3  10     3935.78     3866.75     54.04 o 
   0  -3  10     1903.40     1778.12     34.16 o 
   1  -3  10      176.67      200.03      9.77 o 
   2  -3  10       77.15       68.92      8.37 o 
   3  -3  10      349.37      353.13     13.31 o 
   4  -3  10       39.57       21.89     11.41 o 
   5  -3  10       42.88       27.01     14.88 o 
   6  -3  10      190.72      194.29     20.95 o 
   7  -3  10        0.50        5.74     17.87 o 
  -9  -2  10       64.39       57.05     20.62 o 
  -8  -2  10       85.82      112.14     19.97 o 
  -7  -2  10      188.50      228.49     21.09 o 
  -6  -2  10      667.29      638.30     29.72 o 
  -5  -2  10       47.12       52.95     13.39 o 
  -4  -2  10       14.36       -5.69     10.78 o 
  -3  -2  10      397.01      408.69     21.27 o 
  -2  -2  10      290.41      356.68     19.64 o 
  -1  -2  10      122.81      157.05      9.19 o 
   0  -2  10       90.99       88.13      8.47 o 
   1  -2  10      738.14      748.36     41.61 o 
   2  -2  10      795.50      770.19     19.01 o 
   3  -2  10      155.12      171.58      9.99 o 
   4  -2  10     1153.67     1033.11     23.67 o 
   5  -2  10      130.15      116.34     16.61 o 
   6  -2  10      334.72      338.62     24.02 o 
   7  -2  10        0.62       -4.71     17.12 o 
  -9  -1  10       24.98       35.22     23.84 o 
  -8  -1  10      121.71      103.09     19.50 o 
  -7  -1  10      507.18      512.49     27.90 o 
  -6  -1  10      101.32       99.69     15.81 o 
  -5  -1  10       10.07        9.80     11.94 o 
  -4  -1  10     1303.09     1224.25     39.74 o 
  -3  -1  10      786.42      869.02     31.11 o 
  -2  -1  10        2.04        4.19      6.03 o 
  -1  -1  10     2143.36     2138.26     40.31 o 
   0  -1  10     1327.03     1332.60     27.88 o 
   1  -1  10      457.35      430.15     20.99 o 
   2  -1  10     2240.93     2145.90     59.71 o 
   3  -1  10      154.34      169.10      9.75 o 
   4  -1  10      159.85      138.55     16.09 o 
   5  -1  10      445.93      522.89     26.73 o 
   6  -1  10      253.21      308.26     22.76 o 
   7  -1  10      157.71      159.49     21.46 o 
  -9   0  10       78.89       83.45     20.99 o 
  -8   0  10      131.80      103.00     19.27 o 
  -7   0  10      705.78      759.35     33.31 o 
  -6   0  10        1.20       -1.63     12.64 o 
  -5   0  10       62.95       65.82     13.43 o 
  -4   0  10      349.96      387.84     20.48 o 
  -3   0  10       40.66       34.70      8.63 o 
  -2   0  10      392.73      401.91     23.37 o 
  -1   0  10     2315.39     2265.62     42.63 o 
   0   0  10     1894.41     1775.21     35.27 o 
   1   0  10       21.46       13.88      8.24 o 
   2   0  10      324.26      367.41     20.85 o 
   3   0  10       39.07       27.62     11.90 o 
   4   0  10      218.05      256.34     20.95 o 
   5   0  10        5.94       -3.64     12.83 o 
   6   0  10       79.57       47.58     16.09 o 
   7   0  10        0.22       -7.74     16.65 o 
  -9   1  10       19.69       20.39     19.13 o 
  -8   1  10        9.60       -0.98     15.86 o 
  -7   1  10       31.81       64.19     18.80 o 
  -6   1  10      388.96      399.27     22.72 o 
  -5   1  10      148.82      156.55     17.31 o 
  -4   1  10       12.37        9.05     13.09 o 
  -3   1  10      593.98      661.18     18.02 o 
  -2   1  10      423.28      406.86     13.93 o 
  -1   1  10      613.77      639.69     17.43 o 
   0   1  10     1443.95     1443.80     42.71 o 
   1   1  10      309.26      327.15     13.34 o 
   2   1  10       84.60       89.18     16.14 o 
   3   1  10       49.75       27.71     11.48 o 
   4   1  10       37.08       20.99     12.36 o 
   5   1  10        0.72       -3.59     12.88 o 
   6   1  10      522.85      636.29     30.93 o 
   7   1  10       79.89       57.98     18.52 o 
  -9   2  10        0.71       16.75     23.65 o 
  -8   2  10       19.51        4.62     16.05 o 
  -7   2  10       92.32      131.74     20.11 o 
  -6   2  10      335.30      341.38     20.85 o 
  -5   2  10      177.49      164.15     11.06 o 
  -4   2  10      435.36      449.63     21.90 o 
  -3   2  10       13.63        5.23      8.65 o 
  -2   2  10       21.47       22.29      6.97 o 
  -1   2  10      195.98      190.48     11.06 o 
   0   2  10     2482.80     2366.31     44.95 o 
   1   2  10      711.41      747.27     38.25 o 
   2   2  10       53.31       58.17      9.25 o 
   3   2  10      640.20      679.58     41.82 o 
   4   2  10      691.61      719.28     29.44 o 
   5   2  10       34.49       25.84     13.81 o 
   6   2  10      156.57      160.10     22.30 o 
   7   2  10      107.02      133.23     20.99 o 
  -8   3  10       16.17       23.04     20.29 o 
  -7   3  10      382.23      384.99     24.58 o 
  -6   3  10     1930.49     1903.46     57.52 o 
  -5   3  10       48.24       35.53      8.83 o 
  -4   3  10      520.42      529.03     17.43 o 
  -3   3  10      657.56      666.37     36.99 o 
  -2   3  10     1391.61     1364.05     37.16 o 
  -1   3  10      538.46      559.00     25.26 o 
   0   3  10       80.93       91.00     13.20 o 
   1   3  10      378.48      376.70     15.18 o 
   2   3  10      114.39      111.54     11.67 o 
   3   3  10      191.68      176.12     12.55 o 
   4   3  10      722.52      748.30     29.86 o 
   5   3  10       14.48       16.37     17.03 o 
   6   3  10      247.74      266.60     22.25 o 
  -9   4  10        2.20        4.43     20.48 o 
  -8   4  10      259.41      248.31     23.56 o 
  -7   4  10        0.12       -5.50     14.18 o 
  -6   4  10      135.20      131.64     17.59 o 
  -5   4  10       46.78       43.99     14.32 o 
  -4   4  10      130.28      127.05     11.35 o 
  -3   4  10       22.14       13.70      8.37 o 
  -2   4  10      892.98      913.63     22.80 o 
  -1   4  10      435.88      432.56     26.68 o 
   0   4  10      685.17      695.44     50.31 o 
   1   4  10        8.83        7.67      9.53 o 
   2   4  10       93.01       81.19     10.23 o 
   3   4  10      376.90      345.24     15.36 o 
   4   4  10       72.05       91.95     11.52 o 
   5   4  10      123.52      131.69     17.35 o 
   6   4  10      158.17      165.14     20.39 o 
  -8   5  10      172.57      163.60     22.06 o 
  -7   5  10      292.89      288.15     23.00 o 
  -6   5  10      300.76      311.66     22.86 o 
  -5   5  10        5.51       -8.91     13.34 o 
  -4   5  10      101.30       98.52     16.14 o 
  -3   5  10      559.99      582.27     28.13 o 
  -2   5  10      234.69      258.81     20.11 o 
  -1   5  10       87.68       74.03     15.44 o 
   0   5  10      410.86      445.74     73.29 o 
   1   5  10      502.69      555.33     23.79 o 
   2   5  10       81.35       66.00     13.25 o 
   3   5  10      139.18      150.10     11.79 o 
   4   5  10     1339.18     1327.81     43.10 o 
   5   5  10      106.80       98.04     16.28 o 
   6   5  10       50.64       62.04     22.06 o 
  -8   6  10        0.94      -11.80     17.91 o 
  -7   6  10       12.13        8.26     16.37 o 
  -6   6  10        4.82        2.47     15.16 o 
  -5   6  10      167.69      148.53     18.89 o 
  -4   6  10      461.50      409.34     25.10 o 
  -3   6  10       74.28       88.73     17.03 o 
  -2   6  10       11.89        5.36     17.63 o 
  -1   6  10       79.95       76.97     17.17 o 
   0   6  10        0.87       -2.99     15.86 o 
   1   6  10       13.22        7.04     16.98 o 
   2   6  10      254.87      299.67     27.76 o 
   3   6  10      154.42      165.65     21.32 o 
   4   6  10       13.50       10.73     21.41 o 
   5   6  10       31.11       19.21     12.03 o 
  -7   7  10       23.89        4.94     17.63 o 
  -6   7  10        0.25       14.97     16.70 o 
  -5   7  10       42.60       48.75     17.21 o 
  -4   7  10      142.70      151.56     19.87 o 
  -3   7  10       80.85       58.03     17.03 o 
  -2   7  10      527.85      525.03     28.69 o 
  -1   7  10       64.19       41.70     17.73 o 
   0   7  10       97.69      112.19     20.34 o 
   1   7  10       68.86       84.81     20.62 o 
   2   7  10       37.11       76.22     24.12 o 
   4   7  10      463.30      485.94     33.87 o 
  -7   8  10        0.30        3.59     19.08 o 
  -6   8  10       41.14       40.96     18.89 o 
  -5   8  10      106.87       82.43     19.36 o 
  -4   8  10      100.22       75.85     19.55 o 
  -3   8  10      243.58      234.69     23.42 o 
  -2   8  10     1028.26     1053.10     42.82 o 
  -1   8  10       60.90       91.01     20.25 o 
   0   8  10       79.06       88.07     21.23 o 
   1   8  10      552.33      529.98     32.61 o 
   2   8  10      563.04      621.74     34.85 o 
   3   8  10      152.14      141.39     27.15 o 
   4   8  10      156.07      130.99     24.02 o 
  -6   9  10        6.97       -2.10     19.55 o 
  -5   9  10       48.43       43.80     20.43 o 
  -4   9  10      271.43      245.84     25.28 o 
  -3   9  10       94.30       89.24     20.90 o 
  -2   9  10      278.02      291.00     26.78 o 
  -1   9  10       31.70       24.44     20.48 o 
   0   9  10      131.54      183.28     29.30 o 
   1   9  10       78.72       87.89     22.86 o 
   2   9  10      164.40      158.00     28.18 o 
   3   9  10        0.27       -2.05     20.95 o 
  -5  10  10        8.25       -0.75     21.18 o 
  -4  10  10        1.97       -4.38     19.92 o 
  -3  10  10        5.96        1.73     24.86 o 
  -2  10  10      151.53      133.14     24.58 o 
  -1  10  10        9.72       24.58     22.16 o 
   0  10  10      126.06       70.30     23.88 o 
   1  10  10       60.36       28.97     27.66 o 
   2  10  10        6.27        8.68     22.34 o 
  -2  11  10       37.69       19.08     23.65 o 
  -1  11  10      158.52      186.83     28.22 o 
  -1 -13  11       77.66       69.55     21.18 o 
   0 -13  11       21.72       20.53     16.79 o 
  -4 -12  11       97.28       61.61     15.27 o 
  -3 -12  11        4.83        4.78     12.26 o 
  -2 -12  11        3.19        4.68     12.53 o 
  -1 -12  11        2.67      -10.13     12.03 o 
   0 -12  11      604.88      558.01     21.45 o 
   1 -12  11      247.09      243.65     23.93 o 
   2 -12  11       23.98        8.63     15.53 o 
  -5 -11  11      185.93      133.70     24.72 o 
  -4 -11  11      522.24      471.38     31.67 o 
  -3 -11  11        1.81       -4.42     13.62 o 
  -2 -11  11     1234.92     1265.62     53.53 o 
  -1 -11  11      378.84      398.90     17.44 o 
   0 -11  11      296.23      262.93     15.80 o 
   1 -11  11      270.88      275.09     16.29 o 
   2 -11  11       32.64       28.73     13.73 o 
   3 -11  11       43.62       39.33     12.23 o 
  -6 -10  11        5.04       14.47     24.79 o 
  -5 -10  11      166.07      207.15     16.19 o 
  -4 -10  11       19.40       10.97     10.97 o 
  -3 -10  11       94.07      107.94     28.01 o 
  -2 -10  11     1706.80     1644.79     47.96 o 
  -1 -10  11      600.08      583.75     22.02 o 
   0 -10  11        1.06      -14.48     11.71 o 
   1 -10  11        1.40        5.49     10.21 o 
   2 -10  11      123.78      143.10     12.82 o 
   3 -10  11      281.59      314.47     31.30 o 
   4 -10  11       23.08       13.93     12.53 o 
  -7  -9  11        2.96        8.55     13.51 o 
  -6  -9  11      610.77      596.63     24.35 o 
  -5  -9  11       81.06       87.20     10.54 o 
  -4  -9  11       12.93        1.06      9.80 o 
  -3  -9  11       21.78        3.17     15.56 o 
  -2  -9  11      197.72      206.85     13.26 o 
  -1  -9  11      179.23      158.58     23.77 o 
   0  -9  11      986.95      970.81     25.09 o 
   1  -9  11      578.87      566.54     59.78 o 
   2  -9  11       10.69       10.56     12.76 o 
   3  -9  11        4.67        0.87     12.34 o 
   4  -9  11      547.90      508.27     19.45 o 
   5  -9  11      211.87      195.46     22.79 o 
  -7  -8  11       17.07       11.90     20.76 o 
  -6  -8  11       43.79       43.90     23.51 o 
  -5  -8  11      118.91      155.11     21.60 o 
  -4  -8  11        3.62        4.10      9.07 o 
  -3  -8  11     1258.06     1227.67     28.80 o 
  -2  -8  11       61.56       52.21     13.43 o 
  -1  -8  11       21.97       22.48      8.81 o 
   0  -8  11      156.96      159.58     17.73 o 
   1  -8  11      145.24      123.00     10.80 o 
   2  -8  11     1266.65     1236.64     37.32 o 
   3  -8  11     1283.17     1242.85     35.24 o 
   4  -8  11      130.45      174.17     14.15 o 
   5  -8  11       80.92      100.27     14.21 o 
  -8  -7  11       32.17       30.46     22.48 o 
  -7  -7  11      111.22      164.20     28.04 o 
  -6  -7  11       44.25       43.62     18.71 o 
  -5  -7  11      188.23      250.83     23.09 o 
  -4  -7  11      606.60      657.37     20.64 o 
  -3  -7  11       96.23       84.06     10.08 o 
  -2  -7  11      380.26      416.47     15.63 o 
  -1  -7  11       42.90       37.52      8.91 o 
   0  -7  11     1098.46     1104.04     26.04 o 
   1  -7  11       52.09       46.31      9.02 o 
   2  -7  11       74.50      103.67     10.32 o 
   3  -7  11       80.52       81.45     10.33 o 
   4  -7  11       77.09       87.80     12.97 o 
   5  -7  11      125.02      128.76     12.69 o 
   6  -7  11      144.80      169.90     24.12 o 
  -8  -6  11        0.64        1.91     20.29 o 
  -7  -6  11       32.99       27.76     18.94 o 
  -6  -6  11       41.41       33.68     17.49 o 
  -5  -6  11      304.72      277.51     23.18 o 
  -4  -6  11        0.37        0.65     15.02 o 
  -3  -6  11      222.84      221.06     12.06 o 
  -2  -6  11      808.66      776.54     21.41 o 
  -1  -6  11      416.84      415.68     16.35 o 
   0  -6  11     1901.72     1829.26     36.76 o 
   1  -6  11       25.03       16.78      7.92 o 
   2  -6  11      856.10      874.16     46.18 o 
   3  -6  11      224.79      240.87     41.70 o 
   4  -6  11      655.07      619.94     42.24 o 
   5  -6  11      294.33      340.36     37.97 o 
   6  -6  11        4.54        2.75     18.80 o 
  -8  -5  11       98.68      107.20     22.48 o 
  -7  -5  11      151.44      146.20     21.23 o 
  -6  -5  11       18.47       16.19     16.00 o 
  -5  -5  11        1.67        1.17     14.69 o 
  -4  -5  11      307.41      290.62     21.74 o 
  -3  -5  11      353.53      374.31     23.32 o 
  -2  -5  11      795.14      795.61     20.71 o 
  -1  -5  11      717.06      650.19     18.84 o 
   0  -5  11      690.93      607.05     18.20 o 
   1  -5  11       63.43       75.99      8.71 o 
   2  -5  11     3392.62     3166.19     57.28 o 
   3  -5  11      909.33      941.67     46.65 o 
   4  -5  11       32.86       36.54      9.04 o 
   5  -5  11      105.41      111.92     15.25 o 
   6  -5  11      417.62      478.52     30.28 o 
  -8  -4  11       25.48       31.63     19.78 o 
  -7  -4  11       58.63       60.69     18.29 o 
  -6  -4  11      187.06      186.55     20.53 o 
  -5  -4  11        0.65       -2.57     13.39 o 
  -4  -4  11      314.16      368.81     23.00 o 
  -3  -4  11      484.06      415.50     23.56 o 
  -2  -4  11      137.31      120.17     16.14 o 
  -1  -4  11       59.18       42.25      7.58 o 
   0  -4  11      538.80      581.44     16.91 o 
   1  -4  11      209.04      216.65     26.57 o 
   2  -4  11       95.87       97.78      9.00 o 
   3  -4  11       24.35       36.85      9.28 o 
   4  -4  11       85.95       81.58     10.57 o 
   5  -4  11       24.61       11.76     19.13 o 
   6  -4  11        0.79       -3.59     17.12 o 
  -9  -3  11       42.61       -4.71     20.43 o 
  -8  -3  11      155.27      132.53     21.88 o 
  -7  -3  11        9.50       -5.32     15.95 o 
  -6  -3  11       77.00       73.33     16.51 o 
  -5  -3  11      145.07      154.31     17.87 o 
  -4  -3  11        4.52        9.98     13.15 o 
  -3  -3  11      216.86      245.09     18.99 o 
  -2  -3  11      884.24      901.02     33.87 o 
  -1  -3  11      884.33      829.14     31.81 o 
   0  -3  11       16.39       19.34      6.89 o 
   1  -3  11      551.56      556.02     16.75 o 
   2  -3  11      971.32      943.44     22.60 o 
   3  -3  11      216.30      270.33     12.54 o 
   4  -3  11      721.64      784.25     42.19 o 
   5  -3  11      334.02      339.46     24.02 o 
   6  -3  11       48.08       24.82     17.96 o 
  -9  -2  11       33.59       43.29     26.03 o 
  -8  -2  11      110.30       92.04     20.39 o 
  -7  -2  11       16.46       19.97     16.51 o 
  -6  -2  11        1.09       -3.83     14.09 o 
  -5  -2  11        4.53       17.03     13.43 o 
  -4  -2  11     1710.94     1864.74     55.65 o 
  -3  -2  11     2572.58     2568.30     70.72 o 
  -2  -2  11       28.91       15.40      7.59 o 
  -1  -2  11      671.37      661.42     18.10 o 
   0  -2  11     1324.89     1415.28     44.13 o 
   1  -2  11       68.49       89.08     15.02 o 
   2  -2  11       58.70       43.08      7.58 o 
   3  -2  11       87.22       96.72      9.42 o 
   4  -2  11      974.79      992.67     23.82 o 
   5  -2  11        1.89        0.65     14.18 o 
   6  -2  11      284.25      335.78     27.43 o 
  -9  -1  11      226.86      234.41     26.26 o 
  -8  -1  11        4.43        9.38     17.82 o 
  -7  -1  11      197.07      188.28     21.04 o 
  -6  -1  11       86.18       90.27     16.42 o 
  -5  -1  11      181.60      164.95     16.98 o 
  -4  -1  11        1.97       19.03     12.55 o 
  -3  -1  11     1150.60     1136.16     26.64 o 
  -2  -1  11      129.00      125.15      9.81 o 
  -1  -1  11       66.37       68.24      8.36 o 
   0  -1  11      195.96      203.97     11.23 o 
   1  -1  11      564.72      608.12     25.75 o 
   2  -1  11      497.82      432.30     22.34 o 
   3  -1  11     1587.26     1612.84     49.45 o 
   4  -1  11      337.38      314.83     21.65 o 
   5  -1  11       70.19       48.65     15.63 o 
   6  -1  11       58.69       44.41     17.31 o 
  -9   0  11       49.76       14.51     20.25 o 
  -8   0  11       59.51       48.89     18.75 o 
  -7   0  11      208.81      214.63     20.99 o 
  -6   0  11       35.89       27.34     16.93 o 
  -5   0  11      290.33      302.42     20.29 o 
  -4   0  11        6.40        5.72      8.23 o 
  -3   0  11      401.48      413.09     14.66 o 
  -2   0  11      230.93      277.90     11.84 o 
  -1   0  11      506.36      529.54     27.48 o 
   0   0  11      222.89      254.20     12.49 o 
   1   0  11        9.27      -10.26     12.74 o 
   2   0  11      296.92      317.82     19.36 o 
   3   0  11     1879.07     1881.35     55.28 o 
   4   0  11       85.48      102.11     15.86 o 
   5   0  11        0.81       -5.46     14.09 o 
   6   0  11      441.05      428.38     26.92 o 
  -9   1  11       39.32       41.75     25.19 o 
  -8   1  11        4.02      -12.46     20.57 o 
  -7   1  11       54.52       49.03     16.19 o 
  -6   1  11      390.14      362.65     22.34 o 
  -5   1  11       39.02       31.95     10.78 o 
  -4   1  11      617.23      624.28     18.64 o 
  -3   1  11     1032.16     1043.45     25.10 o 
  -2   1  11      182.45      173.78     10.16 o 
  -1   1  11        5.25       -1.69      7.74 o 
   0   1  11     1243.09     1229.56     27.21 o 
   1   1  11     5393.82     5479.15     95.36 o 
   2   1  11     1211.71     1188.19     38.35 o 
   3   1  11       80.65       64.98     13.57 o 
   4   1  11      172.36      183.66     18.01 o 
   5   1  11       53.41       60.18     15.86 o 
   6   1  11      313.64      323.18     24.72 o 
  -9   2  11       97.34       98.06     26.59 o 
  -8   2  11       29.55       11.76     20.85 o 
  -7   2  11        1.46        7.37     18.05 o 
  -6   2  11      150.84      256.37     19.36 o 
  -5   2  11        4.78       -4.17      8.39 o 
  -4   2  11       16.61       18.91     13.34 o 
  -3   2  11       16.05        5.84      7.78 o 
  -2   2  11       60.02       50.62      8.96 o 
  -1   2  11        1.73        8.89      8.10 o 
   0   2  11       83.63       96.08     11.00 o 
   1   2  11       37.18       30.57      9.19 o 
   2   2  11       43.19        5.29     16.98 o 
   3   2  11      385.89      383.22     21.51 o 
   4   2  11       12.62       -1.49     12.83 o 
   5   2  11      166.50      119.28     17.59 o 
   6   2  11        2.25        5.08     16.56 o 
  -8   3  11      178.67      142.28     21.51 o 
  -7   3  11       10.18       -0.54     11.53 o 
  -6   3  11        1.37        4.74     10.57 o 
  -5   3  11      599.10      595.82     19.84 o 
  -4   3  11      400.64      436.72     16.37 o 
  -3   3  11       30.36       21.03      9.99 o 
  -2   3  11       56.04       64.09      9.58 o 
  -1   3  11      187.54      151.02     25.07 o 
   0   3  11      911.42      971.75     25.56 o 
   1   3  11     2263.26     2311.12     45.65 o 
   2   3  11      484.80      491.57     17.90 o 
   3   3  11      311.30      302.98     21.32 o 
   4   3  11      320.38      331.67     21.60 o 
   5   3  11        0.80        1.07     14.65 o 
   6   3  11        5.47        2.47     16.75 o 
  -8   4  11      115.72       55.23     19.17 o 
  -7   4  11      164.86      200.17     21.55 o 
  -6   4  11      655.44      647.67     31.35 o 
  -5   4  11      905.78      974.73     37.55 o 
  -4   4  11        3.17        1.12     13.20 o 
  -3   4  11      200.56      167.05     19.69 o 
  -2   4  11       66.15       58.74     12.78 o 
  -1   4  11      357.82      358.97     14.50 o 
   0   4  11      425.87      414.17     16.25 o 
   1   4  11     1322.55     1348.72     30.97 o 
   2   4  11        7.23       24.03     10.24 o 
   3   4  11       89.91       97.38     12.27 o 
   4   4  11      436.30      396.24     25.10 o 
   5   4  11      196.27      189.91     20.01 o 
  -8   5  11        1.78        7.93     18.52 o 
  -7   5  11       47.46       45.44     18.15 o 
  -6   5  11       71.71       62.84     17.17 o 
  -5   5  11       46.42       56.73     16.56 o 
  -4   5  11        0.73       -3.41     14.13 o 
  -3   5  11      649.90      593.61     28.97 o 
  -2   5  11      328.56      286.80     21.51 o 
  -1   5  11      875.79      852.51     35.03 o 
   0   5  11       30.86       59.24     17.40 o 
   1   5  11      356.84      318.71     24.91 o 
   2   5  11        2.91       -1.84     11.31 o 
   3   5  11       65.65       49.83     10.87 o 
   4   5  11       55.37       37.63     12.72 o 
   5   5  11        5.55        5.22     19.41 o 
  -7   6  11        2.36       -3.78     16.98 o 
  -6   6  11       43.69       33.87     17.82 o 
  -5   6  11      293.55      304.76     24.07 o 
  -4   6  11       44.82       59.62     17.49 o 
  -3   6  11      322.00      337.09     24.07 o 
  -2   6  11      171.80      160.85     19.64 o 
  -1   6  11       68.92       64.42     17.49 o 
   0   6  11      205.90      200.17     22.20 o 
   1   6  11      372.96      397.92     28.04 o 
   2   6  11      265.17      310.50     26.22 o 
   3   6  11       73.25      127.49     24.68 o 
   4   6  11      252.50      256.71     28.32 o 
  -7   7  11       59.77       32.56     19.41 o 
  -6   7  11       44.02       23.37     18.29 o 
  -5   7  11      172.77      221.26     23.37 o 
  -4   7  11      146.56      130.43     20.95 o 
  -3   7  11      288.50      274.20     24.40 o 
  -2   7  11      503.52      464.62     28.78 o 
  -1   7  11        1.16        7.18     18.15 o 
   0   7  11       12.73       29.67     19.03 o 
   1   7  11        4.55       15.49     19.59 o 
   2   7  11        0.81        6.53     19.69 o 
   3   7  11        8.99       -4.43     23.46 o 
   4   7  11       48.78       61.11     26.45 o 
  -6   8  11       10.83        3.08     18.99 o 
  -5   8  11       82.95       78.37     21.55 o 
  -4   8  11       32.50       28.97     19.64 o 
  -3   8  11        2.09        0.09     17.77 o 
  -2   8  11        9.48        3.87     18.75 o 
  -1   8  11       46.34       25.42     20.29 o 
   0   8  11       75.94       93.58     22.67 o 
   1   8  11       19.01       20.67     21.09 o 
   2   8  11        7.66       45.76     26.68 o 
   3   8  11        8.60       -6.81     20.99 o 
  -5   9  11      347.56      445.64     32.05 o 
  -4   9  11       98.97      137.38     24.12 o 
  -3   9  11       49.62       46.04     21.65 o 
  -2   9  11      305.97      303.59     28.60 o 
  -1   9  11      313.00      274.95     28.22 o 
   0   9  11       39.59       60.04     27.90 o 
   1   9  11        0.85      -26.50     21.46 o 
   2   9  11       66.78      105.29     24.63 o 
  -3  10  11       26.88       43.29     23.65 o 
  -2  10  11       56.30       22.53     23.00 o 
  -1  10  11      372.99      322.86     31.21 o 
   0  10  11       19.52       15.21     23.93 o 
  -3 -12  12       74.30       82.71     15.86 o 
  -2 -12  12      300.86      296.15     19.57 o 
  -1 -12  12       13.84       18.43     13.43 o 
   0 -12  12        6.20        9.85     12.11 o 
   1 -12  12      684.97      668.29     24.16 o 
  -4 -11  12       26.85       25.33     12.89 o 
  -3 -11  12       21.11       35.13     13.29 o 
  -2 -11  12        0.11       -1.23     12.07 o 
  -1 -11  12      447.14      466.93     20.03 o 
   0 -11  12       64.96       45.78     13.26 o 
   1 -11  12      123.71      139.31     22.37 o 
   2 -11  12       64.69       65.73     15.00 o 
  -5 -10  12      315.92      318.09     22.06 o 
  -4 -10  12       60.12       55.07     23.84 o 
  -3 -10  12       88.78       68.98     12.16 o 
  -2 -10  12       45.78       58.12     11.74 o 
  -1 -10  12       20.27       15.28     10.78 o 
   0 -10  12      455.82      394.34     17.43 o 
   1 -10  12      801.24      784.72     32.47 o 
   2 -10  12      436.10      412.28     20.95 o 
   3 -10  12       15.99       15.01     11.67 o 
  -6  -9  12        7.84        4.62     26.22 o 
  -5  -9  12      418.01      496.90     32.56 o 
  -4  -9  12       49.03       44.15     12.80 o 
  -3  -9  12       62.40       69.57     11.41 o 
  -2  -9  12       14.80       22.04     10.39 o 
  -1  -9  12     1157.29     1182.44     76.04 o 
   0  -9  12       33.25       38.53     10.49 o 
   1  -9  12      127.92      137.50     12.33 o 
   2  -9  12       71.71       56.88     12.41 o 
   3  -9  12        4.81       -1.40     10.66 o 
   4  -9  12        1.55        4.39     14.05 o 
  -7  -8  12       21.53       25.89     22.39 o 
  -6  -8  12        3.87        8.40     20.11 o 
  -5  -8  12       12.67        2.61     18.66 o 
  -4  -8  12       16.83        7.86     11.34 o 
  -3  -8  12      180.01      154.85     12.50 o 
  -2  -8  12      161.09      166.13     12.42 o 
  -1  -8  12      499.55      469.46     17.59 o 
   0  -8  12       33.22       32.23      9.66 o 
   1  -8  12      242.92      233.44     16.09 o 
   2  -8  12      458.93      453.42     18.50 o 
   3  -8  12      120.27      136.53     28.41 o 
   4  -8  12        6.41       12.35     12.30 o 
  -7  -7  12       53.32       39.00     21.23 o 
  -6  -7  12       92.41       76.41     20.85 o 
  -5  -7  12      666.73      669.09     34.89 o 
  -4  -7  12       68.55       63.96     18.24 o 
  -3  -7  12       57.45       46.12      9.75 o 
  -2  -7  12       55.84       65.61     12.67 o 
  -1  -7  12       87.93      108.80     11.41 o 
   0  -7  12      150.19      158.83     11.65 o 
   1  -7  12      290.17      262.45     20.57 o 
   2  -7  12      101.50      132.82     13.99 o 
   3  -7  12      334.76      301.63     15.05 o 
   4  -7  12        9.15        7.87     11.55 o 
   5  -7  12      866.26      898.19     48.79 o 
  -8  -6  12       73.05       86.21     24.26 o 
  -7  -6  12      669.59      661.34     36.48 o 
  -6  -6  12      317.98      317.91     26.54 o 
  -5  -6  12        2.98        0.61     16.51 o 
  -4  -6  12     1058.19     1023.29     40.96 o 
  -3  -6  12      183.22      186.60     12.01 o 
  -2  -6  12       32.78       38.59      9.19 o 
  -1  -6  12       91.40      111.42     10.31 o 
   0  -6  12      473.38      543.20     17.64 o 
   1  -6  12      536.97      494.21     21.53 o 
   2  -6  12      842.43      722.35     40.68 o 
   3  -6  12      197.98      190.14     18.89 o 
   4  -6  12       30.35       36.97     11.44 o 
   5  -6  12        4.67        4.02     12.02 o 
  -8  -5  12        1.61        0.00     20.06 o 
  -7  -5  12       56.62       71.89     19.87 o 
  -6  -5  12      211.72      235.39     23.23 o 
  -5  -5  12        0.05       -7.14     15.07 o 
  -4  -5  12      270.86      252.84     22.20 o 
  -3  -5  12        6.37        7.56     15.02 o 
  -2  -5  12       19.04       22.28      8.46 o 
  -1  -5  12      232.95      268.68     43.64 o 
   0  -5  12      330.76      271.01     12.88 o 
   1  -5  12       46.16       57.52      9.08 o 
   2  -5  12     1513.44     1435.26     31.25 o 
   3  -5  12        5.87       -3.62      9.54 o 
   4  -5  12        3.44        3.33     10.44 o 
   5  -5  12      561.06      650.19     33.96 o 
  -8  -4  12        5.61        5.04     19.45 o 
  -7  -4  12      199.37      225.03     23.56 o 
  -6  -4  12       89.99       76.36     17.91 o 
  -5  -4  12      284.94      322.72     23.56 o 
  -4  -4  12      549.88      492.24     26.96 o 
  -3  -4  12      147.36      183.42     18.52 o 
  -2  -4  12      214.69      212.95     19.17 o 
  -1  -4  12     2390.99     2362.28     77.06 o 
   0  -4  12      754.11      701.05     44.69 o 
   1  -4  12      672.23      743.25     20.18 o 
   2  -4  12       80.78       81.33      9.37 o 
   3  -4  12     1068.59     1102.75     53.72 o 
   4  -4  12      394.47      427.87     49.68 o 
   5  -4  12      240.92      234.88     23.09 o 
   6  -4  12      209.46      186.18     24.35 o 
  -8  -3  12      167.83      139.48     22.95 o 
  -7  -3  12      317.81      317.91     25.70 o 
  -6  -3  12      293.95      292.91     23.23 o 
  -5  -3  12       21.14       12.97     15.16 o 
  -4  -3  12       14.21       20.20     14.60 o 
  -3  -3  12      490.49      511.79     26.40 o 
  -2  -3  12      339.59      300.28     20.71 o 
  -1  -3  12      124.78       98.24     15.72 o 
   0  -3  12      331.77      320.15     21.23 o 
   1  -3  12      623.80      604.06     35.99 o 
   2  -3  12        1.98       -0.78      7.40 o 
   3  -3  12      855.51      813.62     28.50 o 
   4  -3  12      171.95      185.13     12.68 o 
   5  -3  12       18.37       31.11     17.31 o 
   6  -3  12       22.23       31.81     19.27 o 
  -8  -2  12       16.35       26.36     19.27 o 
  -7  -2  12        0.26       14.41     17.07 o 
  -6  -2  12       13.78       11.48     18.80 o 
  -5  -2  12      164.77      110.46     17.12 o 
  -4  -2  12      106.97       98.24     16.28 o 
  -3  -2  12      136.28      140.61     11.52 o 
  -2  -2  12      143.36      137.43     10.94 o 
  -1  -2  12      873.28      872.99     33.35 o 
   0  -2  12      300.38      297.71     19.83 o 
   1  -2  12        9.07       24.86     12.50 o 
   2  -2  12       33.02       12.13     12.69 o 
   3  -2  12      214.35      204.14     18.57 o 
   4  -2  12       43.91       19.87     14.83 o 
   5  -2  12      408.57      472.83     28.04 o 
   6  -2  12      279.31      254.66     27.15 o 
  -8  -1  12        6.62       22.16     18.80 o 
  -7  -1  12      220.13      252.98     25.66 o 
  -6  -1  12      574.93      634.29     31.02 o 
  -5  -1  12       62.17       75.90     16.00 o 
  -4  -1  12       96.21      114.48     16.33 o 
  -3  -1  12      962.82      905.83     25.59 o 
  -2  -1  12      306.74      282.83     13.03 o 
  -1  -1  12     1570.20     1541.13     44.64 o 
   0  -1  12     2731.73     2611.87     71.33 o 
   1  -1  12        7.74        6.81     11.99 o 
   2  -1  12      225.84      256.38     18.99 o 
   3  -1  12       23.06       19.17     13.11 o 
   4  -1  12     1093.43     1172.71     42.17 o 
   5  -1  12      291.71      242.62     21.97 o 
   6  -1  12       25.51       29.81     18.01 o 
  -8   0  12       61.34       58.45     23.56 o 
  -7   0  12       91.14      119.47     19.27 o 
  -6   0  12       41.58       38.30     18.47 o 
  -5   0  12       63.08       55.89     15.16 o 
  -4   0  12        0.62        0.60      8.45 o 
  -3   0  12      579.06      569.83     34.36 o 
  -2   0  12      940.22      886.01     22.65 o 
  -1   0  12        4.32       -0.62      8.42 o 
   0   0  12       27.70        2.94     11.52 o 
   1   0  12      725.74      768.07     30.09 o 
   2   0  12      217.77      214.68     17.68 o 
   3   0  12      166.55      175.77     17.49 o 
   4   0  12      133.73      130.85     17.45 o 
   5   0  12      119.68      143.73     19.41 o 
   6   0  12       94.25       81.59     19.50 o 
  -8   1  12        0.05       -4.90     17.87 o 
  -7   1  12       54.70       48.89     17.17 o 
  -6   1  12       28.90       13.96     10.12 o 
  -5   1  12        0.00        4.59     11.22 o 
  -4   1  12       13.62        1.13      9.31 o 
  -3   1  12       29.19       32.88      9.54 o 
  -2   1  12        0.42      -10.59      9.35 o 
  -1   1  12      545.05      600.29     19.21 o 
   0   1  12     1825.07     1864.66     38.72 o 
   1   1  12      935.63      953.83     33.96 o 
   2   1  12       91.81       83.31     14.09 o 
   3   1  12      138.30      188.41     17.82 o 
   4   1  12       25.16       22.62     17.49 o 
   5   1  12       81.19       66.52     17.45 o 
  -8   2  12       60.79       54.86     23.14 o 
  -7   2  12      171.12      198.05     15.79 o 
  -6   2  12      192.55      206.51     29.95 o 
  -5   2  12       10.92       10.14     10.35 o 
  -4   2  12        9.00       11.52     11.94 o 
  -3   2  12      187.17      222.16     12.91 o 
  -2   2  12      897.73      892.18     23.33 o 
  -1   2  12      527.71      478.21     27.01 o 
   0   2  12       19.64        5.89      8.65 o 
   1   2  12      332.77      373.04     16.30 o 
   2   2  12      162.72      158.65     15.95 o 
   3   2  12      216.05      218.18     20.90 o 
   4   2  12      128.19      124.55     17.49 o 
   5   2  12       75.33       52.20     17.12 o 
  -8   3  12        0.41        6.81     18.85 o 
  -7   3  12        1.67       -3.92     16.37 o 
  -6   3  12       16.85        6.34     14.97 o 
  -5   3  12      114.50      111.47     12.55 o 
  -4   3  12      267.98      271.85     19.59 o 
  -3   3  12       36.90       37.86     10.08 o 
  -2   3  12        9.08       12.26      9.55 o 
  -1   3  12       20.63       22.01     10.43 o 
   0   3  12       33.21       16.39     10.71 o 
   1   3  12      333.23      326.58     15.61 o 
   2   3  12      580.29      584.47     21.17 o 
   3   3  12       40.68       32.37     13.76 o 
   4   3  12       42.95       56.31     18.85 o 
   5   3  12        7.58       12.27     19.78 o 
  -8   4  12      204.42      179.88     24.26 o 
  -7   4  12        0.37       13.76     17.59 o 
  -6   4  12       44.93       42.54     17.35 o 
  -5   4  12      122.64      154.73     21.83 o 
  -4   4  12       25.80       34.01     14.97 o 
  -3   4  12        4.22        1.87     13.95 o 
  -2   4  12       11.85       27.01     17.87 o 
  -1   4  12       15.28       10.39      9.69 o 
   0   4  12        0.42       -1.59     10.72 o 
   1   4  12      254.02      272.23     35.24 o 
   2   4  12        6.15       12.78     12.47 o 
   3   4  12      366.19      351.59     22.06 o 
   4   4  12      470.19      398.57     24.49 o 
   5   4  12       46.78       36.39     21.18 o 
  -7   5  12       36.36       25.56     19.08 o 
  -6   5  12       11.62        6.34     16.89 o 
  -5   5  12      101.88       79.68     18.33 o 
  -4   5  12      193.80      195.09     20.76 o 
  -3   5  12      551.41      564.97     29.44 o 
  -2   5  12      296.25      367.22     24.54 o 
  -1   5  12       44.20       21.79     19.64 o 
   0   5  12        2.79       31.81     21.27 o 
   1   5  12      522.10      563.10     34.33 o 
   3   5  12       95.55      126.89     24.82 o 
   4   5  12      144.21      128.75     21.69 o 
  -7   6  12        7.57       29.62     20.06 o 
  -6   6  12        4.69       -1.54     18.01 o 
  -5   6  12       79.67       82.90     19.50 o 
  -4   6  12      257.06      263.71     23.88 o 
  -3   6  12       14.78       37.18     17.49 o 
  -2   6  12        0.25      -23.58     15.72 o 
  -1   6  12       79.26       62.60     18.94 o 
   0   6  12        9.05        3.41     18.43 o 
   1   6  12        0.90        9.89     19.69 o 
   2   6  12      110.15      133.56     23.46 o 
   3   6  12        0.14       -9.47     19.64 o 
  -6   7  12        3.49        2.05     19.36 o 
  -5   7  12        0.52       -5.41     18.71 o 
  -4   7  12       98.84       65.87     20.39 o 
  -3   7  12       94.20       79.44     20.48 o 
  -2   7  12      206.50      216.68     24.26 o 
  -1   7  12        1.82      -27.34     18.61 o 
   0   7  12       69.12       63.72     21.23 o 
   1   7  12       17.27        8.16     20.95 o 
   2   7  12      153.74      186.97     25.66 o 
   3   7  12      116.68       98.85     23.79 o 
  -5   8  12       48.52       66.33     22.48 o 
  -4   8  12      150.87      198.72     25.56 o 
  -3   8  12       68.45       77.06     21.92 o 
  -2   8  12      161.96      147.08     24.21 o 
  -1   8  12        2.63       -1.68     20.99 o 
   0   8  12       98.86       12.41     21.65 o 
   1   8  12      153.13      149.84     30.37 o 
  -4   9  12      134.63      135.52     25.70 o 
  -3   9  12        4.24      -29.11     21.55 o 
  -2   9  12       13.83       -0.51     22.44 o 
  -1   9  12      150.06      133.74     26.26 o 
   0   9  12       96.80       85.74     25.84 o 
  -3 -11  13      154.98      118.50     16.63 o 
  -2 -11  13      366.63      376.86     26.78 o 
  -1 -11  13      255.02      246.17     16.49 o 
   0 -11  13       51.48       64.28     13.01 o 
   1 -11  13        7.66        5.66     13.45 o 
  -4 -10  13      626.99      751.21     24.87 o 
  -3 -10  13      236.80      278.28     16.64 o 
  -2 -10  13       23.54       20.86     17.12 o 
  -1 -10  13       24.82       12.41     11.52 o 
   0 -10  13       78.76       67.90     13.74 o 
   1 -10  13       11.62       30.82     12.28 o 
   2 -10  13      298.80      316.19     17.32 o 
  -5  -9  13        0.17       22.34     21.88 o 
  -4  -9  13        0.04        6.18     11.21 o 
  -3  -9  13        0.39        6.76     10.88 o 
  -2  -9  13      801.76      791.01     23.95 o 
  -1  -9  13      148.78      139.18     17.87 o 
   0  -9  13       47.10       36.71     11.09 o 
   1  -9  13       30.43       38.24     11.87 o 
   2  -9  13      354.62      322.38     17.65 o 
   3  -9  13      161.83      135.50     18.68 o 
  -6  -8  13       83.06       72.63     27.76 o 
  -5  -8  13      278.00      309.84     27.94 o 
  -4  -8  13      203.41      217.52     25.00 o 
  -3  -8  13      745.23      741.89     47.35 o 
  -2  -8  13       60.63       71.36     14.37 o 
  -1  -8  13      463.82      452.14     17.98 o 
   0  -8  13      214.00      210.25     14.45 o 
   1  -8  13       82.32       78.33     11.50 o 
   2  -8  13     1263.64     1261.97    102.39 o 
   3  -8  13      404.51      402.48     18.91 o 
   4  -8  13        1.38        4.85     13.26 o 
  -7  -7  13       28.27       16.47     22.34 o 
  -6  -7  13        8.00       26.22     20.90 o 
  -5  -7  13       54.63       49.59     19.73 o 
  -4  -7  13      480.75      481.51     30.23 o 
  -3  -7  13        2.07        6.22      9.74 o 
  -2  -7  13      135.34      138.99     12.56 o 
  -1  -7  13       17.12       10.20     10.96 o 
   0  -7  13      359.25      412.97     20.08 o 
   1  -7  13      436.04      457.30     25.12 o 
   2  -7  13       46.36       40.20     11.81 o 
   3  -7  13       43.44       35.91     16.33 o 
   4  -7  13      157.56      139.18     15.75 o 
  -7  -6  13        2.64       13.11     20.62 o 
  -6  -6  13       63.34       69.88     20.90 o 
  -5  -6  13       15.50       12.69     18.10 o 
  -4  -6  13      632.96      653.04     33.91 o 
  -3  -6  13      117.20      118.07     19.97 o 
  -2  -6  13        8.21       20.43      9.32 o 
  -1  -6  13      281.51      252.29     15.63 o 
   0  -6  13        0.56        4.40     10.09 o 
   1  -6  13      311.62      288.88     14.23 o 
   2  -6  13      413.55      417.53     27.55 o 
   3  -6  13      521.44      552.01     27.01 o 
   4  -6  13        2.28        7.87     10.67 o 
  -7  -5  13      156.90      139.48     23.60 o 
  -6  -5  13      304.99      282.93     25.42 o 
  -5  -5  13      121.65       98.52     19.55 o 
  -4  -5  13       33.58       27.66     16.47 o 
  -3  -5  13      557.47      530.44     28.97 o 
  -2  -5  13        0.97       10.26     14.69 o 
  -1  -5  13      265.72      268.02     38.49 o 
   0  -5  13     1841.43     1908.22     79.54 o 
   1  -5  13      261.91      276.08     14.83 o 
   2  -5  13      172.97      155.53     16.44 o 
   3  -5  13      687.32      689.48     49.82 o 
   4  -5  13       39.69       50.45     10.80 o 
   5  -5  13       14.27       39.46     20.11 o 
  -8  -4  13        0.10       -9.33     20.43 o 
  -7  -4  13        3.77       -9.66     18.38 o 
  -6  -4  13       69.12       63.68     22.62 o 
  -5  -4  13        0.34       -0.37     19.83 o 
  -4  -4  13        1.09        8.58     16.00 o 
  -3  -4  13      283.54      280.69     22.48 o 
  -2  -4  13        4.68        4.80     14.18 o 
  -1  -4  13      147.86      106.97     17.03 o 
   0  -4  13       88.23       82.10     20.53 o 
   1  -4  13       13.63       -1.92      9.24 o 
   2  -4  13       65.48       49.42      9.49 o 
   3  -4  13       70.49       69.48     11.28 o 
   4  -4  13       33.94       36.96     11.41 o 
   5  -4  13       15.22       25.94     18.99 o 
  -8  -3  13        1.56       -7.93     19.41 o 
  -7  -3  13       32.34       15.95     18.61 o 
  -6  -3  13       45.30       87.00     19.45 o 
  -5  -3  13      231.63      182.21     20.85 o 
  -4  -3  13      226.86      280.08     22.58 o 
  -3  -3  13      270.61      264.38     20.95 o 
  -2  -3  13        3.35       -6.62     13.25 o 
  -1  -3  13        7.28       -0.23     13.34 o 
   0  -3  13      123.67      128.75     16.51 o 
   1  -3  13       12.10       13.48     13.25 o 
   2  -3  13      169.03      211.69     12.86 o 
   3  -3  13      707.30      710.33     21.20 o 
   4  -3  13       73.89      101.83     18.66 o 
   5  -3  13      131.54      145.92     21.37 o 
  -8  -2  13        1.61       -9.33     24.30 o 
  -7  -2  13        2.27       -0.75     17.59 o 
  -6  -2  13      213.55      257.46     26.03 o 
  -5  -2  13       81.21       67.83     17.31 o 
  -4  -2  13      275.85      269.35     24.26 o 
  -3  -2  13      269.59      274.32     19.87 o 
  -2  -2  13       64.68       52.48     14.88 o 
  -1  -2  13       25.75       27.66     13.76 o 
   0  -2  13      316.37      319.50     23.00 o 
   1  -2  13      254.94      240.90     21.92 o 
   2  -2  13       72.07       48.23     15.07 o 
   3  -2  13       90.54      115.88     17.40 o 
   4  -2  13      359.78      389.10     25.80 o 
   5  -2  13        5.23       17.91     17.31 o 
  -8  -1  13        0.78       -1.31     19.41 o 
  -7  -1  13       31.72       33.87     18.29 o 
  -6  -1  13      305.09      322.95     24.35 o 
  -5  -1  13      527.49      466.21     26.68 o 
  -4  -1  13        0.07       -1.86     12.50 o 
  -3  -1  13        9.24       -5.36      9.35 o 
  -2  -1  13       34.99       36.35     11.83 o 
  -1  -1  13       92.01      107.15     15.81 o 
   0  -1  13       85.06       79.02     14.79 o 
   1  -1  13      106.89       92.92     15.02 o 
   2  -1  13      101.05       77.16     15.49 o 
   3  -1  13       31.81       32.19     15.07 o 
   4  -1  13       34.12       43.48     16.56 o 
   5  -1  13      107.89      117.56     20.11 o 
  -8   0  13        1.32        1.73     19.17 o 
  -7   0  13       14.32       -6.58     20.90 o 
  -6   0  13      100.38      142.05     19.45 o 
  -5   0  13      397.34      378.90     17.21 o 
  -4   0  13       10.19       12.48      9.54 o 
  -3   0  13       69.53       70.56     10.66 o 
  -2   0  13        1.08       -2.29      9.73 o 
  -1   0  13      216.74      201.73     12.57 o 
   1   0  13      431.55      442.88     25.38 o 
   2   0  13        4.44        9.84     13.06 o 
   3   0  13       12.53       17.12     14.51 o 
   4   0  13       32.72       49.35     16.65 o 
   5   0  13       75.12       87.05     22.76 o 
  -8   1  13       23.93       13.15     19.27 o 
  -7   1  13        2.41       -1.33     11.80 o 
  -6   1  13      264.09      337.88     34.17 o 
  -5   1  13      316.94      289.85     31.21 o 
  -4   1  13      152.28      124.66     12.53 o 
  -3   1  13       93.90       90.45     10.51 o 
  -2   1  13      373.45      315.08     17.38 o 
  -1   1  13      261.32      305.94     14.54 o 
   0   1  13       40.46       54.53     16.00 o 
   1   1  13     1485.44     1492.39     47.12 o 
   2   1  13      134.82      151.24     17.03 o 
   3   1  13       15.02       13.06     14.51 o 
   4   1  13       73.44       68.39     17.35 o 
   5   1  13      284.75      264.31     24.02 o 
  -8   2  13        0.86        2.71     19.69 o 
  -7   2  13       23.18       25.27     16.47 o 
  -6   2  13      108.04      106.36     13.82 o 
  -5   2  13       98.35      103.62     12.20 o 
  -4   2  13        0.48      -14.24     11.64 o 
  -3   2  13      135.88      163.09     12.69 o 
  -2   2  13       31.43       17.81      9.27 o 
  -1   2  13      493.89      463.30     29.27 o 
   0   2  13      130.46      167.66     25.21 o 
   1   2  13       64.80       61.81     16.61 o 
   2   2  13        0.03        8.91     16.00 o 
   3   2  13        4.99       16.37     17.49 o 
   4   2  13        7.82       22.95     19.50 o 
  -7   3  13        7.66       -6.11     17.59 o 
  -6   3  13      120.29      115.27     22.48 o 
  -5   3  13      170.67      182.02     19.92 o 
  -4   3  13       98.38      112.55     12.75 o 
  -3   3  13        3.72        3.63     10.22 o 
  -2   3  13        6.10       -6.48      9.58 o 
  -1   3  13      203.21      212.80     14.28 o 
   0   3  13      885.35      932.10     26.63 o 
   1   3  13      929.45     1092.79     31.14 o 
   2   3  13       81.74       75.43     15.35 o 
   3   3  13        0.77        9.28     17.73 o 
   4   3  13      275.89      231.43     21.97 o 
  -7   4  13       32.45       48.28     20.06 o 
  -6   4  13      124.74       94.28     19.83 o 
  -5   4  13       32.18       16.14     16.70 o 
  -4   4  13        0.96        7.51     15.77 o 
  -3   4  13       98.18      103.93     18.47 o 
  -2   4  13      301.66      317.63     26.22 o 
  -1   4  13      710.33      715.31     36.20 o 
   0   4  13      109.30       92.83     19.78 o 
   1   4  13        2.06        5.03     12.86 o 
   2   4  13      208.94      173.30     20.57 o 
   3   4  13      160.66      182.30     22.30 o 
   4   4  13       22.74       27.52     20.57 o 
  -6   5  13       22.21        9.00     18.61 o 
  -5   5  13       41.31       47.96     19.03 o 
  -4   5  13       77.26       69.51     18.80 o 
  -3   5  13       25.37       14.93     20.71 o 
  -2   5  13        0.02       -4.06     16.42 o 
  -1   5  13        7.32       -5.97     21.18 o 
   0   5  13        0.39       14.27     18.94 o 
   1   5  13      288.87      306.86     30.83 o 
   2   5  13        0.17       -4.06     19.87 o 
  -6   6  13        3.97       15.53     20.20 o 
  -5   6  13      133.70      133.98     22.86 o 
  -4   6  13        2.40        6.25     18.85 o 
  -3   6  13        2.19       17.68     18.66 o 
  -2   6  13      265.84      229.84     24.16 o 
  -1   6  13      415.57      440.32     30.04 o 
   0   6  13       23.94       83.22     22.20 o 
   1   6  13       22.71       -3.41     20.62 o 
   2   6  13      324.51      360.69     33.49 o 
  -5   7  13        1.42      -13.02     20.39 o 
  -4   7  13       43.09       73.15     22.11 o 
  -3   7  13       74.94       28.55     20.62 o 
  -2   7  13      210.83      228.58     30.09 o 
  -1   7  13        3.95      -15.81     20.01 o 
   0   7  13        3.07        0.33     21.32 o 
   1   7  13        6.79        1.26     22.48 o 
  -3   8  13        3.80       -8.68     21.41 o 
  -2   8  13        1.58       -0.05     21.97 o 
  -1   8  13       17.35       -2.80     22.34 o 
   0   8  13       20.22       10.68     23.74 o 
  -3 -10  14       13.05        5.53     12.60 o 
  -2 -10  14        9.81       16.57     12.37 o 
  -1 -10  14      251.23      234.29     16.31 o 
   0 -10  14       85.08       77.64     23.53 o 
   1 -10  14       17.00       13.63     12.22 o 
  -4  -9  14       54.67       34.89     26.73 o 
  -3  -9  14      193.64      167.97     14.81 o 
  -2  -9  14      327.42      334.72     18.41 o 
  -1  -9  14      326.90      361.16     18.62 o 
   0  -9  14      289.72      334.78     35.38 o 
   1  -9  14       33.98       12.98     13.00 o 
   2  -9  14       15.93       19.40     13.69 o 
  -5  -8  14        2.69       -5.18     21.69 o 
  -4  -8  14       28.80        4.62     20.20 o 
  -3  -8  14      128.69      138.10     13.62 o 
  -2  -8  14       66.73       55.96     20.50 o 
  -1  -8  14      682.96      729.96     23.21 o 
   0  -8  14        0.20        8.06     10.41 o 
   1  -8  14       87.86      110.29     15.06 o 
   2  -8  14       66.21       26.80     14.22 o 
   3  -8  14       63.30       70.29     23.14 o 
  -6  -7  14       60.48       30.51     22.48 o 
  -5  -7  14       41.78       25.10     25.70 o 
  -4  -7  14        1.28       -3.83     19.41 o 
  -3  -7  14        7.60       21.37     19.27 o 
  -2  -7  14       33.35       37.08     11.51 o 
  -1  -7  14      425.75      436.87     17.88 o 
   0  -7  14      564.96      609.30     20.60 o 
   1  -7  14       29.34       24.77     12.66 o 
   2  -7  14       61.63       51.24     12.82 o 
   3  -7  14      275.68      255.97     16.92 o 
  -6  -6  14       34.48       45.53     20.95 o 
  -5  -6  14      249.04      219.16     25.28 o 
  -4  -6  14       10.38       -0.84     18.19 o 
  -3  -6  14      413.14      411.02     28.27 o 
  -2  -6  14      210.21      204.74     22.53 o 
  -1  -6  14       70.95       77.80     12.06 o 
   0  -6  14      101.74      108.75     12.67 o 
   1  -6  14       49.34       32.37     10.34 o 
   2  -6  14        0.83        9.62     11.64 o 
   3  -6  14      309.79      319.76     17.31 o 
   4  -6  14      202.48      216.42     16.38 o 
  -7  -5  14       36.96        1.17     20.67 o 
  -6  -5  14        2.50      -10.45     18.89 o 
  -5  -5  14       79.94       26.54     18.10 o 
  -4  -5  14       38.99       48.23     18.38 o 
  -3  -5  14       27.17       29.02     17.54 o 
  -2  -5  14       56.93       61.53     17.45 o 
  -1  -5  14      249.45      218.64     22.02 o 
   0  -5  14        1.97        4.03      9.28 o 
   1  -5  14       86.10       79.77     10.80 o 
   2  -5  14        1.50       -1.74      9.87 o 
   3  -5  14       42.79       79.05     11.62 o 
   4  -5  14       44.59       24.90     14.09 o 
  -7  -4  14       43.04       47.44     21.69 o 
  -6  -4  14      222.48      240.06     25.19 o 
  -5  -4  14       80.16       73.05     19.27 o 
  -4  -4  14        0.58       13.62     16.89 o 
  -3  -4  14      185.56      173.86     20.76 o 
  -2  -4  14       71.37       51.78     16.14 o 
  -1  -4  14      255.08      236.37     21.23 o 
   1  -4  14      634.06      655.92     20.13 o 
   2  -4  14        1.44       -0.05     10.36 o 
   3  -4  14      248.84      284.60     38.53 o 
   4  -4  14      796.25      974.64     41.94 o 
  -7  -3  14       90.40      107.62     22.67 o 
  -6  -3  14      160.60      137.10     22.02 o 
  -5  -3  14        5.98       -1.40     16.84 o 
  -4  -3  14       95.71       58.50     17.96 o 
  -3  -3  14      269.18      261.28     22.30 o 
  -2  -3  14     1188.50     1092.70     41.19 o 
  -1  -3  14      174.14      213.09     20.29 o 
   0  -3  14      342.09      314.37     22.44 o 
   1  -3  14       20.56       30.00     15.07 o 
   2  -3  14      140.25      127.16     18.47 o 
   3  -3  14       90.18       79.68     17.82 o 
   4  -3  14       51.27       57.28     18.66 o 
  -7  -2  14       51.23       87.37     21.51 o 
  -6  -2  14        9.82       16.89     18.10 o 
  -5  -2  14       88.21       58.87     18.57 o 
  -4  -2  14       14.53        9.97     12.02 o 
  -3  -2  14       18.93       -9.89     14.74 o 
  -2  -2  14       16.55        7.74     14.18 o 
  -1  -2  14       51.53       58.50     15.58 o 
   0  -2  14        1.13        4.20     13.76 o 
   1  -2  14        3.21       16.98     14.37 o 
   2  -2  14        0.32       16.51     15.02 o 
   3  -2  14      341.24      350.71     24.82 o 
   4  -2  14       62.82       59.34     18.24 o 
  -7  -1  14       45.09       33.35     19.97 o 
  -6  -1  14      226.00      210.20     23.04 o 
  -5  -1  14       85.62       98.96     13.95 o 
  -4  -1  14      117.39       95.32     12.81 o 
  -3  -1  14      590.17      543.66     26.15 o 
  -2  -1  14      232.60      253.12     20.57 o 
  -1  -1  14        2.38       -8.30     13.25 o 
   0  -1  14      134.80      134.02     19.55 o 
   1  -1  14       48.14       44.83     15.16 o 
   2  -1  14      855.25      869.82     35.64 o 
   3  -1  14      196.82      183.61     20.53 o 
   4  -1  14      286.42      277.14     24.12 o 
  -7   0  14        1.72       -7.70     18.47 o 
  -6   0  14        0.52        9.83     12.82 o 
  -5   0  14      378.25      384.43     26.40 o 
  -4   0  14      297.74      269.77     20.39 o 
  -3   0  14      141.94      165.36     18.71 o 
  -2   0  14        1.91        6.16      9.17 o 
  -1   0  14       25.24       13.34     13.48 o 
   0   0  14        9.97        8.58     13.62 o 
   1   0  14      688.71      743.07     31.86 o 
   2   0  14      314.67      403.75     24.40 o 
   3   0  14        0.58       -1.77     15.21 o 
   4   0  14       33.83       40.30     17.68 o 
  -7   1  14       49.25       34.90     14.77 o 
  -6   1  14        0.19        2.46     14.36 o 
  -5   1  14        1.83        9.43     11.10 o 
  -4   1  14        0.55       -4.23     10.23 o 
  -3   1  14      157.59      177.63     13.58 o 
  -2   1  14      684.08      672.67     32.96 o 
  -1   1  14       31.36       23.98     13.71 o 
   0   1  14       13.86       18.19     13.76 o 
   1   1  14      599.92      590.06     28.50 o 
   2   1  14      300.00      270.10     21.18 o 
   3   1  14      121.45      114.34     18.66 o 
   4   1  14      328.21      296.55     24.49 o 
  -7   2  14        7.38       -4.71     18.66 o 
  -6   2  14       53.89       43.37     15.53 o 
  -5   2  14      157.99      178.82     15.35 o 
  -4   2  14      443.72      441.62     30.95 o 
  -3   2  14      343.44      393.98     39.49 o 
  -2   2  14      324.69      331.14     16.25 o 
   0   2  14        7.18       10.64     15.95 o 
   1   2  14      194.46      146.10     19.78 o 
   2   2  14      133.34      141.25     18.29 o 
   3   2  14        1.63       10.96     15.72 o 
   4   2  14      118.23      113.36     23.60 o 
  -7   3  14        0.87       -8.58     19.03 o 
  -6   3  14        4.25       10.17     21.69 o 
  -5   3  14       26.61       17.35     16.98 o 
  -4   3  14       30.26       23.60     16.56 o 
  -3   3  14        0.28       11.24     15.86 o 
  -2   3  14        7.39       11.01     10.14 o 
  -1   3  14        4.73      -11.47     12.45 o 
   0   3  14       22.68       13.35     13.26 o 
   1   3  14        1.98        2.52     13.76 o 
   2   3  14      155.03      134.26     18.38 o 
   3   3  14       10.81       17.96     16.37 o 
  -6   4  14        2.38        7.28     22.72 o 
  -5   4  14       17.79       10.36     17.96 o 
  -4   4  14       10.25       -5.13     17.12 o 
  -3   4  14       60.46       42.82     18.10 o 
  -2   4  14      267.14      289.64     27.01 o 
  -1   4  14        5.69        0.09     17.73 o 
   0   4  14        1.66       -9.38     23.09 o 
   3   4  14       68.23       67.97     21.69 o 
  -5   5  14      147.37      189.30     27.57 o 
  -4   5  14       73.04       95.30     21.13 o 
  -3   5  14       47.39       41.70     19.45 o 
  -2   5  14       87.85       74.87     20.43 o 
  -1   5  14      194.52      133.51     22.58 o 
   0   5  14       22.65        9.84     20.48 o 
   1   5  14       36.49       22.30     26.54 o 
  -5   6  14       56.08       59.34     22.53 o 
  -4   6  14      107.51       91.62     26.96 o 
  -3   6  14       10.83      -12.18     19.31 o 
  -2   6  14       10.10        4.43     20.34 o 
  -1   6  14       18.43       22.53     21.51 o 
   0   6  14       80.47       84.15     28.36 o 
   1   6  14        0.21      -21.46     22.16 o 
  -3   7  14       37.91        4.94     21.74 o 
  -2   7  14       63.10       32.56     23.14 o 
  -1   7  14       39.01       54.53     24.12 o 
  -3  -9  15      117.24      108.08     15.99 o 
  -2  -9  15       28.07       21.30     12.66 o 
  -1  -9  15       77.35       90.83     13.82 o 
   0  -9  15       16.64       17.83     13.65 o 
  -4  -8  15      312.33      272.52     28.83 o 
  -3  -8  15      389.80      383.31     30.42 o 
  -2  -8  15        5.84        0.55     11.61 o 
  -1  -8  15       34.85       34.38     22.69 o 
   0  -8  15      675.80      701.76     38.91 o 
   1  -8  15      113.60       87.22     13.23 o 
  -5  -7  15      174.50      173.35     26.17 o 
  -4  -7  15        0.56      -10.59     19.83 o 
  -3  -7  15       22.84       41.24     20.34 o 
  -2  -7  15       16.08       13.85     11.62 o 
  -1  -7  15        0.11        3.94     10.70 o 
   0  -7  15       34.01       45.75     12.97 o 
   1  -7  15      305.76      264.31     21.34 o 
   2  -7  15      181.30      160.52     40.37 o 
  -6  -6  15       20.81       27.06     21.92 o 
  -5  -6  15        0.71       14.18     20.67 o 
  -4  -6  15      106.69       91.01     21.92 o 
  -3  -6  15      189.72      190.61     23.70 o 
  -2  -6  15       17.51        2.75     17.26 o 
  -1  -6  15       55.39       44.92     10.96 o 
   0  -6  15      389.37      428.66     76.34 o 
   1  -6  15      265.78      293.09     16.97 o 
   2  -6  15       55.74       36.72     15.70 o 
   3  -6  15      407.33      389.47     19.56 o 
  -6  -5  15      469.09      467.89     36.71 o 
  -5  -5  15       60.12       67.03     21.13 o 
  -4  -5  15        4.04        3.08     18.57 o 
  -3  -5  15      144.54      127.77     20.81 o 
  -2  -5  15       81.96      100.99     19.17 o 
  -1  -5  15      359.67      369.83     26.22 o 
   1  -5  15      386.62      375.83     44.04 o 
   2  -5  15       22.94       17.74     12.43 o 
   3  -5  15        4.34       11.06     12.85 o 
  -6  -4  15        0.28      -10.31     20.20 o 
  -5  -4  15        0.85        3.59     19.08 o 
  -4  -4  15       18.75       16.00     18.05 o 
  -3  -4  15       10.65        1.82     16.93 o 
  -2  -4  15      434.16      431.36     27.43 o 
  -1  -4  15        0.24       19.22     16.23 o 
   0  -4  15      373.63      320.38     24.30 o 
   1  -4  15        3.23       18.75     16.56 o 
   2  -4  15        2.57      -16.23     19.55 o 
   3  -4  15      147.87      148.58     21.51 o 
  -6  -3  15       73.26       84.57     21.97 o 
  -5  -3  15       34.75       35.08     18.99 o 
  -4  -3  15       47.91       38.63     19.03 o 
  -3  -3  15       52.89       33.91     17.40 o 
  -2  -3  15       21.86       24.63     16.37 o 
  -1  -3  15      174.02      137.24     19.64 o 
   0  -3  15      732.49      755.85     34.38 o 
   1  -3  15      856.37      851.76     36.85 o 
   2  -3  15      133.70      120.12     19.64 o 
   3  -3  15        1.44       18.43     17.68 o 
  -6  -2  15       91.02       74.68     25.28 o 
  -5  -2  15      184.98      192.40     16.19 o 
  -4  -2  15       34.08       14.51     17.82 o 
  -3  -2  15       27.31        6.67     16.05 o 
  -2  -2  15        8.08       18.57     15.72 o 
  -1  -2  15       51.61       62.23     16.93 o 
   0  -2  15       55.95       37.23     16.09 o 
   1  -2  15      149.09      134.49     19.27 o 
   2  -2  15       42.61       36.53     16.79 o 
   3  -2  15       28.65       19.73     17.35 o 
  -7  -1  15       92.18       56.91     26.40 o 
  -6  -1  15       56.74       52.22     14.53 o 
  -5  -1  15       41.50       45.31     13.74 o 
  -4  -1  15       12.90       15.30     11.07 o 
  -3  -1  15        0.02      -13.95     18.43 o 
  -2  -1  15      428.54      423.85     25.70 o 
  -1  -1  15      216.28      199.33     20.06 o 
   0  -1  15       20.07       12.13     15.07 o 
   1  -1  15      449.85      456.60     26.68 o 
   2  -1  15        6.11       -0.98     15.44 o 
   3  -1  15        0.10        6.25     20.81 o 
  -6   0  15      224.22      224.28     16.75 o 
  -5   0  15       95.30       92.52     13.49 o 
  -4   0  15        2.31       -2.24     11.96 o 
  -3   0  15       76.90       52.58     12.55 o 
  -2   0  15      148.15      179.18     19.55 o 
  -1   0  15        9.57        8.49     17.96 o 
   0   0  15      381.59      351.36     23.70 o 
   1   0  15      156.36      181.46     19.87 o 
   2   0  15      285.04      280.69     22.86 o 
   3   0  15       32.37       11.71     17.35 o 
  -6   1  15       31.51       49.19     14.88 o 
  -5   1  15       37.85       53.32     14.17 o 
  -4   1  15       76.08       88.90     12.75 o 
  -3   1  15       36.15       37.41     12.32 o 
  -2   1  15      212.13      248.03     20.76 o 
  -1   1  15      260.38      300.98     24.30 o 
   0   1  15       54.47       40.30     15.49 o 
   1   1  15        5.18       17.12     15.63 o 
   2   1  15       57.39       60.13     17.35 o 
   3   1  15       62.55       76.41     19.03 o 
  -6   2  15        6.71       16.56     18.99 o 
  -5   2  15        0.92       -5.11     14.91 o 
  -4   2  15       71.76       67.26     13.54 o 
  -3   2  15       84.57       55.38     16.35 o 
  -2   2  15       38.92       35.90     12.58 o 
  -1   2  15       19.78       11.76     14.79 o 
   0   2  15       46.26        3.92     18.01 o 
   1   2  15       23.61       -8.72     18.01 o 
   2   2  15        6.17       -3.17     15.95 o 
  -6   3  15       20.83       19.45     20.01 o 
  -5   3  15       62.19       52.20     19.73 o 
  -4   3  15       50.87       46.65     18.94 o 
  -3   3  15       80.58       47.68     18.71 o 
  -2   3  15       86.79       81.87     23.42 o 
  -1   3  15      169.27      197.14     27.10 o 
   0   3  15        0.76       -2.10     15.07 o 
   1   3  15        3.75        2.33     15.39 o 
   2   3  15       98.75      132.25     20.01 o 
  -5   4  15        0.47      -18.75     23.42 o 
  -4   4  15        0.62       10.08     19.36 o 
  -3   4  15       41.08       30.46     23.84 o 
  -2   4  15      380.58      386.25     30.97 o 
  -4   5  15       53.78       46.65     21.92 o 
  -3   5  15       54.05       51.03     21.69 o 
  -2   5  15        1.70       11.10     25.00 o 
  -1   5  15       48.05       60.32     22.95 o 
   0   5  15       13.00       27.48     28.08 o 
  -2  -8  16        0.02      -10.04     12.38 o 
  -1  -8  16       79.65       88.52     14.22 o 
  -3  -7  16      361.04      365.87     30.37 o 
  -2  -7  16      345.20      367.92     29.81 o 
  -1  -7  16        2.02        3.65     13.21 o 
   0  -7  16      398.03      360.17     18.48 o 
  -4  -6  16        4.64       -3.27     20.67 o 
  -3  -6  16       57.68       49.40     20.62 o 
  -2  -6  16       54.50       43.99     20.76 o 
  -1  -6  16        4.66       17.54     19.55 o 
   0  -6  16        4.40        7.04     19.36 o 
   1  -6  16      341.76      364.09     19.27 o 
  -5  -5  16       91.00       78.32     23.37 o 
  -4  -5  16       39.85       29.95     25.00 o 
  -3  -5  16       21.63       33.63     19.69 o 
  -2  -5  16        4.12        1.12     17.77 o 
  -1  -5  16       47.86       12.22     18.15 o 
   0  -5  16       23.32       50.94     18.85 o 
   1  -5  16        0.29       16.70     18.71 o 
   2  -5  16       26.52       12.32     19.69 o 
  -5  -4  16        2.32        5.27     20.34 o 
  -4  -4  16       12.56       18.24     19.83 o 
  -3  -4  16      314.89      259.60     24.91 o 
  -2  -4  16      256.07      204.28     23.42 o 
  -1  -4  16        8.64        4.06     17.40 o 
   0  -4  16       26.95       24.40     17.77 o 
   1  -4  16      310.52      311.29     25.89 o 
   2  -4  16      335.92      360.22     27.85 o 
  -5  -3  16      205.94      193.08     25.14 o 
  -4  -3  16      105.86       98.10     21.60 o 
  -3  -3  16       16.03       16.05     17.96 o 
  -2  -3  16        8.87        6.62     16.79 o 
  -1  -3  16        0.22      -10.26     16.14 o 
   0  -3  16       15.12        3.87     20.29 o 
   1  -3  16      137.69      131.64     20.85 o 
   2  -3  16      308.36      286.33     25.56 o 
  -5  -2  16        0.84        6.02     24.07 o 
  -4  -2  16       12.56       10.73     22.25 o 
  -3  -2  16       34.49       21.41     17.54 o 
  -2  -2  16       65.73       24.96     20.99 o 
  -1  -2  16        8.00       30.28     16.89 o 
   0  -2  16        1.86       11.43     16.84 o 
   1  -2  16      159.15      141.11     20.53 o 
   2  -2  16      169.64      200.12     22.76 o 
  -5  -1  16       65.45       87.94     15.66 o 
  -4  -1  16      136.80      143.59     21.41 o 
  -3  -1  16      172.57      162.34     24.35 o 
  -2  -1  16       12.82       15.86     20.29 o 
  -1  -1  16       79.80       70.95     17.82 o 
   0  -1  16       43.35       29.11     20.62 o 
   1  -1  16      473.90      550.74     30.51 o 
   2  -1  16      436.82      394.70     27.34 o 
  -5   0  16      151.79      168.36     17.15 o 
  -4   0  16       46.53       28.86     13.37 o 
  -3   0  16        2.41       -0.42     16.28 o 
  -2   0  16       99.47      105.75     19.13 o 
  -1   0  16       92.78      111.35     18.80 o 
   0   0  16      226.77      242.99     25.24 o 
   1   0  16        4.16       13.39     16.89 o 
   2   0  16        2.32       15.49     17.63 o 
  -5   1  16       52.08       67.33     31.56 o 
  -4   1  16       34.43       35.94     15.45 o 
  -3   1  16       14.08       14.93     20.67 o 
  -2   1  16      122.01      123.53     19.22 o 
  -1   1  16      107.69       92.22     21.37 o 
   0   1  16        0.60        4.71     16.00 o 
   1   1  16      178.64      191.73     24.54 o 
  -5   2  16      261.88      251.06     25.52 o 
  -4   2  16      187.91      171.81     22.62 o 
  -3   2  16       19.70       12.08     15.30 o 
  -2   2  16       24.87       17.82     16.47 o 
  -1   2  16      565.99      666.01     32.14 o 
   0   2  16      118.96      133.74     23.09 o 
   1   2  16       37.41       26.78     17.26 o 
  -4   3  16        0.15       18.52     20.06 o 
  -3   3  16       19.51      -16.65     19.17 o 
  -2   3  16       48.35       40.30     20.15 o 
  -3   4  16      100.97       92.83     23.28 o 
  -2   4  16      262.94      210.01     26.03 o 
  -3  -5  17       17.31       22.16     20.81 o 
  -2  -5  17      109.46      116.72     23.28 o 
  -1  -5  17      347.08      309.47     27.66 o 
  -3  -4  17        5.08        5.69     19.78 o 
  -2  -4  17      292.37      352.43     28.60 o 
  -1  -4  17       61.84       46.32     20.06 o 
   0  -4  17       88.65       68.71     20.67 o 
  -4  -3  17        7.50       -9.24     19.64 o 
  -3  -3  17      126.84      133.09     22.86 o 
  -2  -3  17      706.64      723.52     37.18 o 
   0  -3  17       74.92       55.05     19.73 o 
  -4  -2  17       76.35       64.66     21.37 o 
  -3  -2  17       69.04       43.01     20.06 o 
  -2  -2  17       14.61        3.13     18.15 o 
  -1  -2  17        1.61      -16.93     17.35 o 
   0  -2  17        2.81        4.57     18.29 o 
  -4  -1  17       18.15       15.58     19.55 o 
  -3  -1  17        1.47        3.22     18.33 o 
  -2  -1  17        0.46        4.20     21.83 o 
  -1  -1  17      102.58      121.10     20.76 o 
   0  -1  17       20.66        5.46     17.96 o 
  -4   0  17        6.08        9.42     23.23 o 
  -3   0  17       12.51        9.75     22.48 o 
  -2   0  17      188.39      210.95     23.04 o 
  -1   0  17       99.36       80.05     19.73 o 
   0   0  17       25.58       29.25     18.38 o 
  -3   1  17       14.62        9.89     18.29 o 
  -2   1  17      144.15      130.71     24.12 o 
  -1   1  17       77.66       54.95     22.62 o 
                                                 
